# Supplementary material for: Introgression of regulatory alleles and a missense coding mutation drive plumage pattern diversity in the rock pigeon
Source: eLife. 2018 Jul 17;7:e34803. doi: 10.7554/eLife.34803 (PMC6050045; doi:10.7554/eLife.34803)
Supplement: Figure 2—source data 1. [file elife-34803-fig2-data1.xlsx]

## Sheet: Sheet1
Taqman copy number assay results (represented in Figure 2B)
Sample ID	Target	Reference	Pheno	CN Calculated	CN Predicted
BLANK	CNV_1	RNAseP
BN3113	CNV_1	RNAseP	T-check	2.2	2
BN3490	CNV_1	RNAseP	T-check	5.14	5
CT1510	CNV_1	RNAseP	T-check	3.41	3
CT1512	CNV_1	RNAseP	checker	4.21	4
CT1515	CNV_1	RNAseP	T-check	5.28	5
CTk1519	CNV_1	RNAseP	checker	2.21	2
ED711	CNV_1	RNAseP	bar	2.58	3
GN127	CNV_1	RNAseP	checker	3.42	3
GN135	CNV_1	RNAseP	bar	2.23	2
GN145	CNV_1	RNAseP	checker	4.62	5
GN16	CNV_1	RNAseP	bar	2.19	2
GN189	CNV_1	RNAseP	bar	2.31	2
GN196	CNV_1	RNAseP	bar	2.42	2
GN198	CNV_1	RNAseP	checker	2.79	3
GN213	CNV_1	RNAseP	bar	2.25	2
GN214	CNV_1	RNAseP	checker	3.1	3
GN220	CNV_1	RNAseP	bar	2.42	2
GN245	CNV_1	RNAseP	checker	3.25	3
GN25	CNV_1	RNAseP	T-check	8.27	8
GN256	CNV_1	RNAseP	checker	3.45	3
GN268	CNV_1	RNAseP	bar	2.35	2
GN28	CNV_1	RNAseP	checker	3.36	3
GN331	CNV_1	RNAseP	checker	2.06	2
GN41	CNV_1	RNAseP	checker	7.6	8
GN41_2	CNV_1	RNAseP	checker	7.49	8
GN82	CNV_1	RNAseP	checker	3.47	3
GN85	CNV_1	RNAseP	bar	2.2	2
MDS04	CNV_1	RNAseP	bar	2	2
MDS123	CNV_1	RNAseP	T-check	4.99	5
MDS130	CNV_1	RNAseP	T-check	5.15	5
MDS131	CNV_1	RNAseP	T-check	3.34	3
MDS185	CNV_1	RNAseP	bar	2.34	2
MDS186	CNV_1	RNAseP	bar	2.22	2
MDS22	CNV_1	RNAseP	checker	2.15	2
MDS24	CNV_1	RNAseP	bar	2.21	2
MDS241	CNV_1	RNAseP	checker	2.34	2
MDS25	CNV_1	RNAseP	bar	2.42	2
MDS270	CNV_1	RNAseP	checker	2.28	2
MDS2787	CNV_1	RNAseP	checker	2.11	2
MDS2789	CNV_1	RNAseP	bar	2.28	2
MDS2801	CNV_1	RNAseP	checker	2.23	2
MDS2802	CNV_1	RNAseP	checker	3.32	3
MDS2803	CNV_1	RNAseP	checker	2.27	2
MDS2805	CNV_1	RNAseP	checker	2.4	2
MDS291	CNV_1	RNAseP	T-check	3.39	3
MDS3101	CNV_1	RNAseP	bar	2.4	2
MDS323	CNV_1	RNAseP	checker	2.3	2
MDS325	CNV_1	RNAseP	checker	2.36	2
MDS326	CNV_1	RNAseP	checker	2.3	2
MDS437	CNV_1	RNAseP	T-check	2.26	2
MDS438	CNV_1	RNAseP	T-check	2.46	2
MDS440	CNV_1	RNAseP	T-check	3.42	3
MDS444	CNV_1	RNAseP	T-check	5.2	5
MDS445	CNV_1	RNAseP	T-check	3.47	3
MDS51	CNV_1	RNAseP	T-check	5.51	6
MDS52	CNV_1	RNAseP	T-check	3.36	3
MDS53	CNV_1	RNAseP	T-check	5.32	5
MDS64	CNV_1	RNAseP	T-check	3.29	3
MDS837	CNV_1	RNAseP	checker	4.77	5
MDS88	CNV_1	RNAseP	checker	2.27	2
UPS08-123	CNV_1	RNAseP	checker	5.18	5
UPS08-40	CNV_1	RNAseP	checker	3.4	3
UPS08-55	CNV_1	RNAseP	checker	2.38	2
UPS08-57	CNV_1	RNAseP	checker	3.38	3
UPS08-95	CNV_1	RNAseP	checker	3.45	3
UPS10-301	CNV_1	RNAseP	bar	2.42	2
UPS10-337	CNV_1	RNAseP	bar	2.34	2
UPS12-02	CNV_1	RNAseP	checker	3.13	3
UPS12-09	CNV_1	RNAseP	bar	2.33	2
UPS12-100	CNV_1	RNAseP	checker	3.26	3
UPS12-102	CNV_1	RNAseP	checker	3.32	3
UPS12-106	CNV_1	RNAseP	checker	7.86	8
UPS12-108	CNV_1	RNAseP	checker	5.56	6
UPS12-11	CNV_1	RNAseP	checker	5.25	5
UPS12-112	CNV_1	RNAseP	checker	3.31	3
UPS12-114	CNV_1	RNAseP	checker	2.38	2
UPS12-116	CNV_1	RNAseP	checker	5.75	6
UPS12-14	CNV_1	RNAseP	checker	3.15	3
UPS12-16	CNV_1	RNAseP	checker	4.88	5
UPS12-18	CNV_1	RNAseP	bar	2.22	2
UPS12-28	CNV_1	RNAseP	checker	3.27	3
UPS12-29	CNV_1	RNAseP	checker	3.28	3
UPS12-36	CNV_1	RNAseP	checker	3.44	3
UPS12-40	CNV_1	RNAseP	checker	3.35	3
UPS12-42	CNV_1	RNAseP	checker	5.77	6
UPS12-48	CNV_1	RNAseP	checker	3.44	3
UPS12-54	CNV_1	RNAseP	checker	5.17	5
UPS12-60	CNV_1	RNAseP	checker	3.2	3
UPS12-72	CNV_1	RNAseP	checker	3.43	3
UPS12-74	CNV_1	RNAseP	checker	3.47	3
UPS12-75	CNV_1	RNAseP	checker	2.15	2
UPS12-77	CNV_1	RNAseP	checker	3.15	3
UPS13-03	CNV_1	RNAseP	checker	3.14	3
UPS14-17	CNV_1	RNAseP	checker	4.4	4
UPS14-22	CNV_1	RNAseP	checker	5.2	5
