# Supplementary material for: Introgression of regulatory alleles and a missense coding mutation drive plumage pattern diversity in the rock pigeon
Source: eLife. 2018 Jul 17;7:e34803. doi: 10.7554/eLife.34803 (PMC6050045; doi:10.7554/eLife.34803)
Supplement: Figure 2—source data 2. [file elife-34803-fig2-data2.xlsx]

## Sheet: Sheet1
Taqman copy number assay and phenotype quantification results (represented in Figure 2C)
Sample ID	Target	Reference	CN Calculated	CN Predicted	Pheno	Breed/feral	calculation 1	calculation 2	calculation 3	Average
BH-3492	CNV_1	RNAseP	2.18	2	bar	breed	0.0502	0.0518	0.0534	0.0518
BL-1184	CNV_1	RNAseP	7.30	7	T-check	breed	0.9412	0.9229	0.9377	0.933933
BN-3105	CNV_1	RNAseP	3.14	3	checker	breed	0.975	0.9118	0.9628	0.949867
BN-3114	CNV_1	RNAseP	4.61	5	T-check	breed	0.7775	0.678	0.7252	0.7269
BN-3116	CNV_1	RNAseP	5.10	5	checker	breed	0.97085	0.97085	0.9648	0.968833
BN-4570	CNV_1	RNAseP	7.09	7	T-check	breed	0.858	0.8251	0.8298	0.837633
DC15-01	CNV_1	RNAseP	2.51	3	checker	feral	0.6843	0.5802	0.6326	0.632367
DC15-02	CNV_1	RNAseP	1.62	2	checker	feral	0.6884	0.6438	0.6488	0.660333
DC15-04	CNV_1	RNAseP	1.81	2	checker	feral	0.4984	0.5211	0.51797	0.51249
DC15-05	CNV_1	RNAseP	2.64	3	T-check	feral	0.8909	0.8875	0.9116	0.896667
DC15-06	CNV_1	RNAseP	3.74	4	T-check	feral	0.9741	0.9671	0.9649	0.9687
DC15-07	CNV_1	RNAseP	1.88	2	checker	feral	0.5054	0.45668	0.4667	0.47626
DC15-08	CNV_1	RNAseP	1.92	2	checker	feral	0.3803	0.38433	0.3803	0.381643
DC15-09	CNV_1	RNAseP	2.37	2	T-check	feral	0.8753	0.8981	0.8289	0.867433
DC15-12	CNV_1	RNAseP	2.65	3	T-check	feral	0.88094	0.8488	0.8513	0.860347
DC15-13	CNV_1	RNAseP	1.75	2	T-check	feral	0.6997	0.7631	0.7446	0.7358
DC15-14	CNV_1	RNAseP	1.90	2	checker	feral	0.6961	0.73018	0.70828	0.71152
DC15-15	CNV_1	RNAseP	2.88	3	checker	feral	0.77425	0.76167	0.75747	0.764463
DC15-16	CNV_1	RNAseP	2.05	2	checker	feral	0.86698	0.8158	0.7847	0.822493
DC15-17	CNV_1	RNAseP	2.50	2	T-check	feral	0.944829	0.9431	0.94165	0.943193
DC15-18	CNV_1	RNAseP	1.92	2	checker	feral	0.74087	0.7215	0.78448	0.74895
DC15-19	CNV_1	RNAseP	1.75	2	checker	feral	0.4663	0.4799	0.48926	0.478487
DC15-20	CNV_1	RNAseP	2.72	3	checker	feral	0.87325	0.85775	0.8631	0.8647
DC15-21	CNV_1	RNAseP	5.09	5	T-check	feral	0.9754	0.9782	0.9675	0.9737
DC15-22	CNV_1	RNAseP	1.85	2	checker	feral	0.5424	0.5966	0.5515	0.5635
DC15-23	CNV_1	RNAseP	2.90	3	checker	feral	0.6472	0.70775	0.68637	0.68044
DC15-24	CNV_1	RNAseP	2.69	3	checker	feral	0.7258	0.811633	0.77249	0.769974
DC15-25	CNV_1	RNAseP	2.88	3	T-check	feral	0.8872	0.92615	0.94215	0.9185
DC15-26	CNV_1	RNAseP	3.73	4	T-check	feral	0.96695	0.9718	0.96969	0.96948
DC15-27	CNV_1	RNAseP	2.84	3	checker	feral	0.71796	0.63846	0.679286	0.678569
DC15-28	CNV_1	RNAseP	2.84	3	checker	feral	0.5657	0.65986	0.6725	0.632687
DC15-29	CNV_1	RNAseP	1.99	2	checker	feral	0.311755	0.32226	0.35712	0.330378
FB-3827	CNV_1	RNAseP	2.23	2	checker	breed	0.5134	0.3777	0.4122	0.434433
LBR-017	CNV_1	RNAseP	4.11	4	T-check	breed	0.9619	0.9321	0.9273	0.940433
LBR-018	CNV_1	RNAseP	3.31	3	T-check	breed	0.8626	0.9114	0.8626	0.878867
LBR-019	CNV_1	RNAseP	3.39	3	T-check	breed	0.914	0.9099	0.8833	0.9024
LBR-020	CNV_1	RNAseP	3.34	3	T-check	breed	0.8892	0.8916	0.8606	0.880467
LBR-021	CNV_1	RNAseP	4.29	4	T-check	breed	0.9507	0.9466	0.9466	0.947967
LBR-022	CNV_1	RNAseP	4.08	4	T-check	breed	0.9556	0.9546	0.9504	0.953533
LBR-023	CNV_1	RNAseP	2.53	3	T-check	breed	0.9208	0.9027	0.899	0.9075
LBR-024	CNV_1	RNAseP	3.14	3	T-check	breed	0.9527	0.9397	0.9542	0.948867
LBR-025	CNV_1	RNAseP	4.90	5	T-check	breed	0.9668	0.9568	0.9568	0.960133
MDS-138	CNV_1	RNAseP	2.66	3	checker	breed	0.7914	0.78182	0.7914	0.788207
MDS-144	CNV_1	RNAseP	2.61	3	checker	breed	0.90889	0.86948	0.8695	0.882623
MDS-145	CNV_1	RNAseP	1.87	2	bar	breed	0.16667	0.16011	0.15646	0.16108
MDS-172	CNV_1	RNAseP	4.10	4	T-check	breed	0.8759	0.9275	0.896	0.8998
MDS-173	CNV_1	RNAseP	5.23	5	T-check	breed	0.9707	0.9735	0.9735	0.972567
MDS-175	CNV_1	RNAseP	2.04	2	checker	breed	0.24199	0.176	0.1729	0.196963
MDS-188	CNV_1	RNAseP	4.55	5	T-check	breed	0.954596	0.9641	0.954596	0.957764
MDS-273	CNV_1	RNAseP	4.63	5	checker	breed	0.8077	0.79777	0.8289	0.811457
MDS-421	CNV_1	RNAseP	2.13	2	checker	breed	0.37384	0.34137	0.31764	0.344283
MDS-423	CNV_1	RNAseP	1.83	2	checker	breed	0.18655	0.18655	0.22243	0.19851
MDS-482	CNV_1	RNAseP	5.80	6	T-check	breed	0.95414	0.96086	0.951835	0.955612
MDS-493	CNV_1	RNAseP	2.09	2	checker	breed	0.17907	0.22953	0.23638	0.214993
MDS-51	CNV_1	RNAseP	4.03	4	T-check	breed	0.9638	0.9576	0.9474	0.956267
MDS-64	CNV_1	RNAseP	2.50	2	checker	breed	0.7006	0.7903	0.72	0.736967
MDS272	CNV_1	RNAseP	5.03	5	T-check	breed	0.97198	0.95188	0.9253	0.94972
UPS15-13	CNV_1	RNAseP	2.52	3	checker	breed	0.7147	0.7663	0.7631	0.748033
UPS15-13_2	CNV_1	RNAseP	3.27	3	checker	breed	0.7147	0.7663	0.7631	0.748033
UPS15-18	CNV_1	RNAseP	4.51	5	T-check	breed	0.3471	0.4792	0.3819	0.402733
UPS15-23	CNV_1	RNAseP	2.61	3	checker	breed	0.5101	0.6095	0.5784	0.566
UPS15-24	CNV_1	RNAseP	3.25	3	T-check	breed	0.9234	0.9527	0.9454	0.9405
UPS15-25	CNV_1	RNAseP	5.16	5	T-check	breed	0.9049	0.8546	0.8953	0.884933
UPS15-28	CNV_1	RNAseP	3.98	4	checker	breed	0.8038	0.7701	0.7394	0.7711
UPS15-29	CNV_1	RNAseP	2.59	3	checker	breed	0.878	0.8009	0.9158	0.8649
UPS15-34	CNV_1	RNAseP	4.13	4	checker	breed	0.82616	0.8796	0.8911	0.86562
UPS15-36	CNV_1	RNAseP	2.96	3	checker	breed	0.3903	0.3794	0.3666	0.378767
UPS15-41	CNV_1	RNAseP	2.00	2	bar	breed	0.08877	0.09315	0.09223	0.0913833
UPS15-44	CNV_1	RNAseP	4.16	4	checker	breed	0.9248	0.89838	0.8749	0.89936
UPS15-45	CNV_1	RNAseP	4.79	5	checker	breed	0.7533	0.71124	0.78666	0.7504
UPS15-47	CNV_1	RNAseP	1.73	2	bar	breed	0.0813	0.07007	0.06414	0.0718367
UPS15-49	CNV_1	RNAseP	6.03	6	checker	breed	0.8802	0.8317	0.8554	0.855767
UPS15-50	CNV_1	RNAseP	2.85	3	checker	breed	0.24944	0.2607	0.2442	0.251447
UPS15-51	CNV_1	RNAseP	4.99	5	checker	breed	0.70749	0.6831	0.6722	0.687597
UPS15-58	CNV_1	RNAseP	6.98	7	T-check	breed	0.6405	0.71726	0.59798	0.651913
UPS15-59	CNV_1	RNAseP	7.84	8	T-check	breed	0.7248	0.7248	0.71099	0.720197
UPS15-60	CNV_1	RNAseP	2.69	3	T-check	breed	0.88878	0.9136	0.90953	0.90397
UPS15-64	CNV_1	RNAseP	2.00	2	bar	breed	0.10012	0.1152	0.1211	0.11214
UPS15-65	CNV_1	RNAseP	2.97	3	checker	breed	0.79981	0.7998	0.7998	0.799803
UPS15-66	CNV_1	RNAseP	2.75	3	checker	breed	0.5814	0.5709	0.55675	0.569683
UPS15-67	CNV_1	RNAseP	3.85	4	checker	breed	0.9185	0.8797	0.8927	0.896967
UPS15-69	CNV_1	RNAseP	3.06	3	checker	breed	0.6677	0.66496	0.67047	0.66771
UPS15-72	CNV_1	RNAseP	2.77	3	checker	breed	0.8721	0.8081	0.7492	0.8098
UPS15-73	CNV_1	RNAseP	2.75	3	checker	breed	0.91357	0.9263	0.979	0.939623
UPS15-74	CNV_1	RNAseP	5.43	5	T-check	breed	0.973	0.9548	0.9504	0.9594
UPS15-77	CNV_1	RNAseP	4.61	5	T-check	breed	0.9717	0.96611	0.9681	0.968637
UPS15-79	CNV_1	RNAseP	3.78	4	T-check	breed	0.9525	0.9101	0.9553	0.9393
UPS15-80	CNV_1	RNAseP	1.98	2	bar	breed	0.14705	0.1495	0.1063	0.134283
UPS15-82	CNV_1	RNAseP	2.52	3	T-check	breed	0.9621	0.939599	0.94183	0.947843
