# Supplementary material for: Introgression of regulatory alleles and a missense coding mutation drive plumage pattern diversity in the rock pigeon
Source: eLife. 2018 Jul 17;7:e34803. doi: 10.7554/eLife.34803 (PMC6050045; doi:10.7554/eLife.34803)
Supplement: Figure 3—source data 1. [file elife-34803-fig3-data1.xlsx]

## Sheet: Fig3A
qRT-PCR source data represented in Figure 3A
Target	Sample ID	Relative Quantity	Relative Quantity SD	Corrected Relative Quantity SD	Relative Quantity SEM	Corrected Relative Quantity SEM	Expression	Expression SD	Corrected Expression SD	Expression SEM	Corrected Expression SEM	Wells	Mean Cq	Cq SD	Cq SEM
Efhc2	123l1	0.250898	0.00238114	0.00238114	0.00168372	0.00168372	0.54963	0.0358579	0.0358579	0.0253554	0.0253554	2	27.0449	0.0136919	0.0096816
Efhc2	123r1	0.242804	0.000657432	0.000657432	0.000464875	0.000464875	0.765329	0.0131678	0.0131678	0.00931105	0.00931105	2	27.0922	0.00390634	0.0027622
Efhc2	130l1	0.707435	0.0129155	0.0129155	0.00913262	0.00913262	0.927101	0.0402619	0.0402619	0.0284695	0.0284695	2	25.5494	0.0263389	0.0186244
Efhc2	130r1	1	0.0373095	0.0373095	0.0263818	0.0263818	1	0.0382921	0.0382921	0.0270766	0.0270766	2	25.0501	0.0538262	0.0380609
Efhc2	131l1	0.8593	0.0447342	0.0447342	0.0316319	0.0316319	0.917634	0.0889389	0.0889389	0.0628893	0.0628893	2	25.2688	0.0751052	0.0531074
Efhc2	131r1	0.484951	0.029966	0.029966	0.0211891	0.0211891	0.95169	0.107522	0.107522	0.0760297	0.0760297	2	26.0942	0.0891467	0.0630362
Efhc2	185l1	0.575042	0.0609991	0.0609991	0.0431329	0.0431329	1.036	0.12349	0.12349	0.0873205	0.0873205	2	25.8483	0.153038	0.108214
Efhc2	185r1	0.591444	0.0325072	0.0325072	0.022986	0.022986	0.931524	0.0676196	0.0676196	0.0478143	0.0478143	2	25.8078	0.079294	0.0560693
Efhc2	186l1	0.482388	0.0307369	0.0307369	0.0217342	0.0217342	0.979246	0.0814547	0.0814547	0.0575972	0.0575972	2	26.1018	0.0919258	0.0650013
Efhc2	186r1	0.492877	0.0180644	0.0180644	0.0127735	0.0127735	0.971119	0.0460719	0.0460719	0.0325778	0.0325778	2	26.0708	0.0528763	0.0373892
Efhc2	22l1	0.311709	0.0171325	0.0171325	0.0121145	0.0121145	0.729841	0.0416092	0.0416092	0.0294221	0.0294221	2	26.7318	0.079295	0.05607
Efhc2	22r1	0.501264	0.0131389	0.0131389	0.00929061	0.00929061	0.908041	0.0276641	0.0276641	0.0195615	0.0195615	2	26.0464	0.0378152	0.0267394
Efhc2	24l1	0.50519	0.0402597	0.0402597	0.0284679	0.0284679	0.967302	0.133889	0.133889	0.0946736	0.0946736	2	26.0352	0.114971	0.0812971
Efhc2	24r1	0.532346	0.0290309	0.0290309	0.020528	0.020528	0.947502	0.0590791	0.0590791	0.0417752	0.0417752	2	25.9596	0.0786759	0.0556323
Efhc2	25l1	0.413841	0.0149562	0.0149562	0.0105757	0.0105757	1.07884	0.0441346	0.0441346	0.0312079	0.0312079	2	26.3229	0.052139	0.0368678
Efhc2	25r1	0.498425	0.00867333	0.00867333	0.00613297	0.00613297	0.882635	0.0753636	0.0753636	0.0532901	0.0532901	2	26.0546	0.025105	0.0177519
Efhc2	2789l1	0.425911	0.0319749	0.0319749	0.0226096	0.0226096	0.809687	0.0983173	0.0983173	0.0695208	0.0695208	2	26.2815	0.108309	0.076586
Efhc2	2789r1	0.465853	0.00931194	0.00931194	0.00658453	0.00658453	0.755676	0.0314814	0.0314814	0.0222607	0.0222607	2	26.1521	0.028838	0.0203916
Efhc2	2801l1	0.430954	0.0216353	0.0216353	0.0152985	0.0152985	0.847124	0.0446288	0.0446288	0.0315573	0.0315573	2	26.2645	0.0724279	0.0512143
Efhc2	2801r1	0.274662	0.0157127	0.0157127	0.0111106	0.0111106	0.625486	0.0488965	0.0488965	0.034575	0.034575	2	26.9143	0.0825327	0.0583595
Efhc2	2802l1	0.0884335	0.00234974	0.00234974	0.00166152	0.00166152	0.75054	0.0407292	0.0407292	0.0287999	0.0287999	2	28.5493	0.0383335	0.0271059
Efhc2	2802r1	0.188241	0.00738472	0.00738472	0.00522178	0.00522178	0.962623	0.0378081	0.0378081	0.0267343	0.0267343	2	27.4594	0.0565971	0.0400202
Efhc2	2803l1	0.446333	0.0137477	0.0137477	0.00972108	0.00972108	0.78888	0.0274167	0.0274167	0.0193865	0.0193865	2	26.2139	0.044437	0.0314217
Efhc2	2803r1	0.476934	0.0321282	0.0321282	0.022718	0.022718	0.760154	0.056095	0.056095	0.0396652	0.0396652	2	26.1182	0.0971856	0.0687206
Efhc2	291l1	0.627725	0.00301631	0.00301631	0.00213285	0.00213285	0.846005	0.0120271	0.0120271	0.00850444	0.00850444	2	25.7219	0.00693236	0.00490192
Efhc2	291r1	0.487773	0.000982235	0.000982235	0.000694545	0.000694545	0.948774	0.0254521	0.0254521	0.0179974	0.0179974	2	26.0858	0.00290518	0.00205427
Efhc2	3101l1	0.387586	0.00360945	0.00360945	0.00255227	0.00255227	0.816413	0.0258452	0.0258452	0.0182753	0.0182753	2	26.4175	0.0134353	0.0095002
Efhc2	3101r1	0.310745	0.00538428	0.00538428	0.00380726	0.00380726	0.746587	0.0766403	0.0766403	0.0541929	0.0541929	2	26.7363	0.0249975	0.0176759
Efhc2	3113l1	0.278347	0.0409186	0.0409186	0.0289338	0.0289338	0.44837	0.07903	0.07903	0.0558827	0.0558827	2	26.8951	0.212084	0.149966
Efhc2	3113r1	0.17549	0.00373203	0.00373203	0.00263894	0.00263894	0.333748	0.00729808	0.00729808	0.00516052	0.00516052	2	27.5606	0.0306809	0.0216947
Efhc2	4l1	0.796534	0.0548305	0.0548305	0.038771	0.038771	1.10526	0.1124	0.1124	0.0794786	0.0794786	2	25.3783	0.0993099	0.0702227
Efhc2	4r1	0.474576	0.03672	0.03672	0.025965	0.025965	0.735121	0.0592097	0.0592097	0.0418676	0.0418676	2	26.1254	0.111628	0.0789326
Efhc2	51l1	0.895983	0.0159068	0.0159068	0.0112478	0.0112478	1.22697	0.0337396	0.0337396	0.0238575	0.0238575	2	25.2085	0.0256129	0.0181111
Efhc2	51r1	0.756508	0.0261559	0.0261559	0.018495	0.018495	1.09066	0.0430519	0.0430519	0.0304423	0.0304423	2	25.4526	0.0498806	0.0352709
Efhc2	52l1	0.652513	0.0563811	0.0563811	0.0398675	0.0398675	0.92031	0.0802349	0.0802349	0.0567346	0.0567346	2	25.666	0.124658	0.0881462
Efhc2	52r1	0.394102	0.0323911	0.0323911	0.022904	0.022904	0.886745	0.0843259	0.0843259	0.0596274	0.0596274	2	26.3934	0.118575	0.0838449
Efhc2	53l1	0.59704	0.040752	0.040752	0.028816	0.028816	0.96966	0.06624	0.06624	0.0468387	0.0468387	2	25.7942	0.0984736	0.0696314
Efhc2	53r1	0.520579	0.00720088	0.00720088	0.00509179	0.00509179	1.11067	0.0594555	0.0594555	0.0420414	0.0420414	2	25.9919	0.019956	0.014111
Efhc2	64l1	0.50138	0.0105105	0.0105105	0.00743202	0.00743202	1.05731	0.0358021	0.0358021	0.0253159	0.0253159	2	26.0461	0.0302433	0.0213853
Efhc2	64r1	0.399448	0.0137872	0.0137872	0.009749	0.009749	1.08083	0.0439306	0.0439306	0.0310636	0.0310636	2	26.374	0.0497954	0.0352107
Efhc2	837l1	0.507617	0.0176382	0.0176382	0.0124721	0.0124721	0.948707	0.0341462	0.0341462	0.024145	0.024145	2	26.0283	0.0501293	0.0354468
Efhc2	837r1	0.908669	0.0326988	0.0326988	0.0231215	0.0231215	1.22859	0.0466632	0.0466632	0.0329959	0.0329959	2	25.1882	0.0519158	0.03671
Efhc2	BH3490l1	0.299311	0.000972436	0.000972436	0.000687616	0.000687616	0.681925	0.0354852	0.0354852	0.0250919	0.0250919	2	26.7904	0.00468719	0.00331434
Efhc2	BH3490r1	0.445896	0.0867986	0.0867986	0.0613759	0.0613759	0.950782	0.211786	0.211786	0.149755	0.149755	2	26.2153	0.280836	0.198581
Efhc2	ED711l1	0.344943	0.0164934	0.0164934	0.0116626	0.0116626	0.654746	0.0630575	0.0630575	0.0445884	0.0445884	2	26.5856	0.0689822	0.0487778
Efhc2	ED711r1	0.484415	0.0375376	0.0375376	0.0265431	0.0265431	0.612764	0.0493868	0.0493868	0.0349217	0.0349217	2	26.0958	0.111795	0.0790511
Ndp	123l1	0.244262	0.00855881	0.00855881	0.00605199	0.00605199	0.535092	0.0392991	0.0392991	0.0277886	0.0277886	2	26.3013	0.0505512	0.0357451
Ndp	123r1	0.2223	0.013402	0.013402	0.00947667	0.00947667	0.700701	0.0438895	0.0438895	0.0310346	0.0310346	2	26.4372	0.0869772	0.0615021
Ndp	130l1	0.551087	0.0257927	0.0257927	0.0182382	0.0182382	0.722205	0.0441857	0.0441857	0.031244	0.031244	2	25.1274	0.0675228	0.0477458
Ndp	130r1	0.575295	0.0223278	0.0223278	0.0157882	0.0157882	0.575295	0.0228718	0.0228718	0.0161728	0.0161728	2	25.0654	0.0559926	0.0395928
Ndp	131l1	0.349039	0.0278351	0.0278351	0.0196824	0.0196824	0.372734	0.0425692	0.0425692	0.0301009	0.0301009	2	25.7863	0.115052	0.081354
Ndp	131r1	0.167863	0.0133798	0.0133798	0.00946096	0.00946096	0.329422	0.0407466	0.0407466	0.0288122	0.0288122	2	26.8424	0.114993	0.0813121
Ndp	185l1	0.0585616	0.00496017	0.00496017	0.00350737	0.00350737	0.105505	0.0106188	0.0106188	0.00750863	0.00750863	2	28.3617	0.122196	0.0864058
Ndp	185r1	0.0605908	0.00134676	0.00134676	0.000952306	0.000952306	0.0954306	0.00499763	0.00499763	0.00353386	0.00353386	2	28.3125	0.0320671	0.0226748
Ndp	186l1	0.0554933	0.00659733	0.00659733	0.00466502	0.00466502	0.112651	0.0146848	0.0146848	0.0103837	0.0103837	2	28.4393	0.171515	0.12128
Ndp	186r1	0.0313771	0.000696748	0.000696748	0.000492676	0.000492676	0.0618226	0.00231364	0.00231364	0.00163599	0.00163599	2	29.2619	0.0320359	0.0226528
Ndp	22l1	0.140899	0.0108441	0.0108441	0.00766795	0.00766795	0.329904	0.0258775	0.0258775	0.0182982	0.0182982	2	27.095	0.111035	0.0785138
Ndp	22r1	0.254931	0.0256003	0.0256003	0.0181022	0.0181022	0.461808	0.0469262	0.0469262	0.0331818	0.0331818	2	26.2396	0.144876	0.102443
Ndp	24l1	0.0403615	0.00409642	0.00409642	0.00289661	0.00289661	0.0772813	0.0117479	0.0117479	0.00830705	0.00830705	2	28.8986	0.146424	0.103537
Ndp	24r1	0.0415102	0.00813719	0.00813719	0.00575386	0.00575386	0.0738825	0.0146543	0.0146543	0.0103622	0.0103622	2	28.8582	0.28281	0.199977
Ndp	25l1	0.101763	0.000731535	0.000731535	0.000517273	0.000517273	0.265286	0.00543123	0.00543123	0.00384046	0.00384046	2	27.5645	0.0103709	0.00733335
Ndp	25r1	0.0540789	0.000230595	0.000230595	0.000163056	0.000163056	0.0957654	0.00801571	0.00801571	0.00566796	0.00566796	2	28.4766	0.00615173	0.00434993
Ndp	2789l1	0.0993128	0.00729038	0.00729038	0.00515508	0.00515508	0.188801	0.0227323	0.0227323	0.0160741	0.0160741	2	27.5996	0.105906	0.0748867
Ndp	2789r1	0.0668922	0.000484434	0.000484434	0.000342547	0.000342547	0.108508	0.0040432	0.0040432	0.00285897	0.00285897	2	28.1698	0.010448	0.00738786
Ndp	2801l1	0.21712	0.00273028	0.00273028	0.0019306	0.0019306	0.426791	0.0086759	0.0086759	0.00613478	0.00613478	2	26.4712	0.0181419	0.0128283
Ndp	2801r1	0.067698	0.0006553	0.0006553	0.000463367	0.000463367	0.154168	0.00834805	0.00834805	0.00590296	0.00590296	2	28.1525	0.0139649	0.00987469
Ndp	2802l1	0.0641715	0.00260012	0.00260012	0.00183856	0.00183856	0.544628	0.0339272	0.0339272	0.0239902	0.0239902	2	28.2297	0.0584555	0.0413343
Ndp	2802r1	0.12574	0.0127453	0.0127453	0.0090123	0.0090123	0.643006	0.0651882	0.0651882	0.046095	0.046095	2	27.2593	0.146235	0.103404
Ndp	2803l1	0.219408	0.0128522	0.0128522	0.00908788	0.00908788	0.387798	0.023558	0.023558	0.016658	0.016658	2	26.4561	0.0845083	0.0597564
Ndp	2803r1	0.149698	0.00215488	0.00215488	0.00152373	0.00152373	0.238593	0.00796671	0.00796671	0.00563332	0.00563332	2	27.0076	0.0207674	0.0146848
Ndp	291l1	0.380527	0.0055788	0.0055788	0.0039448	0.0039448	0.512848	0.0101791	0.0101791	0.00719772	0.00719772	2	25.6617	0.021151	0.014956
Ndp	291r1	0.253766	0.0217212	0.0217212	0.0153592	0.0153592	0.493604	0.0442656	0.0442656	0.0313005	0.0313005	2	26.2462	0.123488	0.0873195
Ndp	3101l1	0.0273888	0.000907644	0.000907644	0.000641801	0.000641801	0.057692	0.00258885	0.00258885	0.00183059	0.00183059	2	29.458	0.0478097	0.0338066
Ndp	3101r1	0.0382159	0.00410194	0.00410194	0.00290051	0.00290051	0.0918163	0.0135437	0.0135437	0.00957681	0.00957681	2	28.9775	0.154853	0.109498
Ndp	3113l1	0.123547	0.00536647	0.00536647	0.00379467	0.00379467	0.199013	0.0211965	0.0211965	0.0149882	0.0149882	2	27.2846	0.062666	0.0443116
Ndp	3113r1	0.12662	0.00622235	0.00622235	0.00439987	0.00439987	0.240807	0.011897	0.011897	0.00841248	0.00841248	2	27.2492	0.0708968	0.0501316
Ndp	4l1	0.197794	0.0147559	0.0147559	0.010434	0.010434	0.274457	0.0290056	0.0290056	0.02051	0.02051	2	26.6057	0.107629	0.0761049
Ndp	4r1	0.0998293	0.0021687	0.0021687	0.0015335	0.0015335	0.154636	0.00482234	0.00482234	0.00340991	0.00340991	2	27.5922	0.0313412	0.0221616
Ndp	51l1	1	0.0269905	0.0269905	0.0190851	0.0190851	1.36941	0.0468301	0.0468301	0.0331139	0.0331139	2	24.2678	0.038939	0.027534
Ndp	51r1	0.770079	0.0173765	0.0173765	0.012287	0.012287	1.11023	0.0327826	0.0327826	0.0231808	0.0231808	2	24.6447	0.0325538	0.023019
Ndp	52l1	0.477313	0.0534743	0.0534743	0.037812	0.037812	0.673206	0.0758244	0.0758244	0.0536159	0.0536159	2	25.3348	0.161628	0.114288
Ndp	52r1	0.141835	0.00550462	0.00550462	0.00389236	0.00389236	0.319135	0.0196581	0.0196581	0.0139004	0.0139004	2	27.0855	0.0559909	0.0395916
Ndp	53l1	0.702689	0.0133652	0.0133652	0.0094506	0.0094506	1.14124	0.0219342	0.0219342	0.0155098	0.0155098	2	24.7768	0.0274401	0.0194031
Ndp	53r1	0.622945	0.0351975	0.0351975	0.0248884	0.0248884	1.32907	0.1018	0.1018	0.0719832	0.0719832	2	24.9506	0.0815149	0.0576397
Ndp	64l1	0.215735	0.0129303	0.0129303	0.00914312	0.00914312	0.454942	0.0298308	0.0298308	0.0210936	0.0210936	2	26.4804	0.0864698	0.0611434
Ndp	64r1	0.126536	0.0132436	0.0132436	0.00936462	0.00936462	0.342382	0.0365803	0.0365803	0.0258662	0.0258662	2	27.2501	0.150996	0.10677
Ndp	837l1	0.399477	0.00320284	0.00320284	0.00226475	0.00226475	0.746599	0.00921621	0.00921621	0.00651685	0.00651685	2	25.5916	0.0115669	0.00817906
Ndp	837r1	0.877202	0.0418597	0.0418597	0.0295993	0.0295993	1.18605	0.0584033	0.0584033	0.0412973	0.0412973	2	24.4568	0.0688448	0.0486806
Ndp	BH3490l1	0.305171	0.0298822	0.0298822	0.0211299	0.0211299	0.695276	0.0770643	0.0770643	0.0544927	0.0544927	2	25.9801	0.141268	0.0998914
Ndp	BH3490r1	0.289764	0.00487176	0.00487176	0.00344485	0.00344485	0.617863	0.0677036	0.0677036	0.0478737	0.0478737	2	26.0548	0.0242558	0.0171514
Ndp	ED711l1	0.12005	0.00788673	0.00788673	0.00557676	0.00557676	0.22787	0.0242282	0.0242282	0.0171319	0.0171319	2	27.3261	0.0947783	0.0670184
Ndp	ED711r1	0.228033	0.0110929	0.0110929	0.00784388	0.00784388	0.288452	0.0154194	0.0154194	0.0109031	0.0109031	2	26.4005	0.0701815	0.0496258
ActB	123l1	0.456486	0.0294644	0.0294644	0.0208345	0.0208345						2	18.2388	0.0931203	0.065846
ActB	123r1	0.317254	0.00539047	0.00539047	0.00381164	0.00381164						2	18.7637	0.0245129	0.0173332
ActB	130l1	0.763062	0.0300675	0.0300675	0.0212609	0.0212609						2	17.4976	0.0568476	0.0401973
ActB	130r1	1	0.00861883	0.00861883	0.00609443	0.00609443						2	17.1074	0.0124343	0.00879241
ActB	131l1	0.93643	0.076557	0.076557	0.054134	0.054134						2	17.2022	0.117946	0.0834006
ActB	131r1	0.509568	0.0481974	0.0481974	0.0340807	0.0340807						2	18.0801	0.136457	0.0964898
ActB	185l1	0.555058	0.0301766	0.0301766	0.0213381	0.0213381						2	17.9567	0.0784345	0.0554616
ActB	185r1	0.63492	0.0301068	0.0301068	0.0212887	0.0212887						2	17.7628	0.06841	0.0483732
ActB	186l1	0.492612	0.0263402	0.0263402	0.0186254	0.0186254						2	18.1289	0.0771417	0.0545474
ActB	186r1	0.507534	0.015289	0.015289	0.0108109	0.0108109						2	18.0858	0.0434597	0.0307307
ActB	22l1	0.427091	0.00646787	0.00646787	0.00457347	0.00457347						2	18.3348	0.0218482	0.015449
ActB	22r1	0.552028	0.00857184	0.00857184	0.0060612	0.0060612						2	17.9646	0.022402	0.0158406
ActB	24l1	0.522267	0.0591057	0.0591057	0.041794	0.041794						2	18.0446	0.163272	0.115451
ActB	24r1	0.561841	0.0169846	0.0169846	0.0120099	0.0120099						2	17.9392	0.043613	0.0308391
ActB	25l1	0.383599	0.00735341	0.00735341	0.00519965	0.00519965						2	18.4898	0.0276558	0.0195556
ActB	25r1	0.564702	0.047205	0.047205	0.033379	0.033379						2	17.9319	0.120599	0.0852763
ActB	2789l1	0.526019	0.0502018	0.0502018	0.035498	0.035498						2	18.0342	0.137687	0.0973592
ActB	2789r1	0.616472	0.0225328	0.0225328	0.0159331	0.0159331						2	17.8053	0.0527322	0.0372873
ActB	2801l1	0.508726	0.00812539	0.00812539	0.00574552	0.00574552						2	18.0825	0.0230428	0.0162937
ActB	2801r1	0.439118	0.0233948	0.0233948	0.0165426	0.0165426						2	18.2947	0.0768621	0.0543497
ActB	2802l1	0.117826	0.00557514	0.00557514	0.00394222	0.00394222						2	20.1927	0.0682633	0.0482694
ActB	2802r1	0.19555	0.0003715	0.0003715	0.00026269	0.00026269						2	19.4618	0.00274079	0.00193803
ActB	2803l1	0.565781	0.00910735	0.00910735	0.00643987	0.00643987						2	17.9291	0.023223	0.0164211
ActB	2803r1	0.627418	0.0189029	0.0189029	0.0133664	0.0133664						2	17.7799	0.0434657	0.0307349
ActB	291l1	0.741987	0.00992753	0.00992753	0.00701982	0.00701982						2	17.538	0.0193027	0.0136491
ActB	291r1	0.514108	0.0137527	0.0137527	0.00972465	0.00972465						2	18.0673	0.038593	0.0272894
ActB	3101l1	0.474743	0.0143639	0.0143639	0.0101568	0.0101568						2	18.1822	0.0436505	0.0308656
ActB	3101r1	0.416222	0.0421139	0.0421139	0.029779	0.029779						2	18.372	0.145974	0.103219
ActB	3113l1	0.620798	0.0603715	0.0603715	0.0426891	0.0426891						2	17.7952	0.1403	0.0992067
ActB	3113r1	0.525815	0.00267643	0.00267643	0.00189252	0.00189252						2	18.0348	0.00734341	0.00519258
ActB	4l1	0.720674	0.053947	0.053947	0.0381463	0.0381463						2	17.58	0.107995	0.0763638
ActB	4r1	0.645576	0.0144438	0.0144438	0.0102133	0.0102133						2	17.7388	0.0322782	0.0228242
ActB	51l1	0.730242	0.0153346	0.0153346	0.0108432	0.0108432						2	17.561	0.0302956	0.0214223
ActB	51r1	0.693622	0.0132103	0.0132103	0.00934109	0.00934109						2	17.6352	0.0274767	0.019429
ActB	52l1	0.709014	0.00823078	0.00823078	0.00582004	0.00582004						2	17.6035	0.0167479	0.0118426
ActB	52r1	0.444437	0.0212593	0.0212593	0.0150326	0.0150326						2	18.2774	0.0690103	0.0487977
ActB	53l1	0.615722	0.00170058	0.00170058	0.00120249	0.00120249						2	17.8071	0.00398463	0.00281756
ActB	53r1	0.468706	0.0242382	0.0242382	0.017139	0.017139						2	18.2007	0.0746062	0.0527545
ActB	64l1	0.474203	0.0126101	0.0126101	0.0089167	0.0089167						2	18.1838	0.0383645	0.0271278
ActB	64r1	0.369576	0.00793272	0.00793272	0.00560928	0.00560928						2	18.5435	0.0309665	0.0218966
ActB	837l1	0.535062	0.00502214	0.00502214	0.00355119	0.00355119						2	18.0096	0.0135413	0.00957513
ActB	837r1	0.739602	0.00898604	0.00898604	0.00635409	0.00635409						2	17.5426	0.0175285	0.0123945
ActB	BH3490l1	0.438921	0.0227955	0.0227955	0.0161189	0.0161189						2	18.2954	0.0749269	0.0529813
ActB	BH3490r1	0.468979	0.0507808	0.0507808	0.0359075	0.0359075						2	18.1998	0.156214	0.11046
ActB	ED711l1	0.526835	0.0440436	0.0440436	0.0311436	0.0311436						2	18.032	0.12061	0.0852842
ActB	ED711r1	0.790541	0.0175183	0.0175183	0.0123873	0.0123873						2	17.4465	0.03197	0.0226062

## Sheet: Fig3- figure supplement 1
qRT-PCR source data represented in Figure 3 - figure supplement 1
Target	Sample ID	Relative Quantity	Relative Quantity SD	Corrected Relative Quantity SD	Relative Quantity SEM	Corrected Relative Quantity SEM	Expression	Expression SD	Corrected Expression SD	Expression SEM	Corrected Expression SEM	Wells	Mean Cq	Cq SD	Cq SEM
MaoB	123l1	0.355638	0.00140077	0.00140077	0.000990494	0.000990494	0.779077	0.0503799	0.0503799	0.035624	0.035624	2	25.1016	0.00568242	0.00401807
MaoB	123r1	0.110299	0.00699994	0.00699994	0.0049497	0.0049497	0.347667	0.0228412	0.0228412	0.0161512	0.0161512	2	26.7906	0.0915583	0.0647415
MaoB	130l1	0.415141	0.021009	0.021009	0.0148556	0.0148556	0.544046	0.0348942	0.0348942	0.0246739	0.0246739	2	24.8784	0.0730102	0.051626
MaoB	130r1	0.374585	0.00941102	0.00941102	0.0066546	0.0066546	0.374585	0.00994939	0.00994939	0.00703528	0.00703528	2	25.0268	0.036246	0.0256298
MaoB	131l1	0.50365	0.0172951	0.0172951	0.0122295	0.0122295	0.537841	0.0476921	0.0476921	0.0337234	0.0337234	2	24.5996	0.0495415	0.0350311
MaoB	131r1	0.0601611	0.00217104	0.00217104	0.00153516	0.00153516	0.118063	0.0119522	0.0119522	0.00845145	0.00845145	2	27.6651	0.0520627	0.0368139
MaoB	185l1	0.523694	0.0372894	0.0372894	0.0263676	0.0263676	0.943494	0.0845248	0.0845248	0.0597681	0.0597681	2	24.5433	0.102727	0.0726386
MaoB	185r1	0.140148	0.00128245	0.00128245	0.000906828	0.000906828	0.220734	0.0106599	0.0106599	0.0075377	0.0075377	2	26.4451	0.0132016	0.00933493
MaoB	186l1	0.290652	0.0174637	0.0174637	0.0123487	0.0123487	0.590023	0.0474565	0.0474565	0.0335568	0.0335568	2	25.3928	0.0866836	0.0612946
MaoB	186r1	0.121965	0.0274896	0.0274896	0.019438	0.019438	0.240309	0.0546445	0.0546445	0.0386395	0.0386395	2	26.6456	0.325168	0.229928
MaoB	22l1	0.320219	0.000231856	0.000231856	0.000163947	0.000163947	0.749768	0.0113675	0.0113675	0.00803801	0.00803801	2	25.253	0.00104459	0.000738637
MaoB	22r1	0.0472563	0.0014143	0.0014143	0.00100006	0.00100006	0.0856048	0.00288632	0.00288632	0.00204094	0.00204094	2	28.0135	0.0431775	0.0305311
MaoB	24l1	0.144396	0.0191763	0.0191763	0.0135597	0.0135597	0.27648	0.0482411	0.0482411	0.0341116	0.0341116	2	26.402	0.191594	0.135477
MaoB	24r1	0.174999	0.00393959	0.00393959	0.00278571	0.00278571	0.311473	0.01174	0.01174	0.00830141	0.00830141	2	26.1247	0.0324782	0.0229655
MaoB	25l1	0.333905	0.00861428	0.00861428	0.00609121	0.00609121	0.870454	0.0279772	0.0279772	0.0197829	0.0197829	2	25.1926	0.0372195	0.0263182
MaoB	25r1	0.199554	0.014591	0.014591	0.0103174	0.0103174	0.35338	0.0392458	0.0392458	0.027751	0.027751	2	25.9353	0.105487	0.0745904
MaoB	2789l1	0.424571	0.00338135	0.00338135	0.00239097	0.00239097	0.80714	0.0772989	0.0772989	0.0546585	0.0546585	2	24.846	0.0114898	0.00812454
MaoB	2789r1	0.0751661	0.00554465	0.00554465	0.00392066	0.00392066	0.121929	0.0100378	0.0100378	0.00709778	0.00709778	2	27.3439	0.106421	0.0752509
MaoB	2801l1	0.37746	0.0169333	0.0169333	0.0119737	0.0119737	0.741971	0.0353324	0.0353324	0.0249838	0.0249838	2	25.0157	0.0647211	0.0457647
MaoB	2801r1	0.0998139	0.0069613	0.0069613	0.00492238	0.00492238	0.227305	0.0199492	0.0199492	0.0141062	0.0141062	2	26.9347	0.100618	0.0711474
MaoB	2802l1	0.277393	0.00826099	0.00826099	0.0058414	0.0058414	2.35425	0.131622	0.131622	0.093071	0.093071	2	25.4601	0.0429647	0.0303806
MaoB	2802r1	0.340526	0.00565	0.00565	0.00399515	0.00399515	1.74137	0.0290816	0.0290816	0.0205638	0.0205638	2	25.1643	0.0239372	0.0169261
MaoB	2803l1	0.325754	0.00939833	0.00939833	0.00664562	0.00664562	0.57576	0.0190218	0.0190218	0.0134505	0.0134505	2	25.2283	0.0416232	0.0294321
MaoB	2803r1	0.0751572	0.00778682	0.00778682	0.00550612	0.00550612	0.119788	0.012925	0.012925	0.00913934	0.00913934	2	27.3441	0.149474	0.105694
MaoB	291l1	0.416614	0.0151647	0.0151647	0.0107231	0.0107231	0.561484	0.0217749	0.0217749	0.0153972	0.0153972	2	24.8733	0.052514	0.037133
MaoB	291r1	0.790138	0.00413053	0.00413053	0.00292073	0.00292073	1.53691	0.041891	0.041891	0.0296214	0.0296214	2	23.9499	0.00754184	0.00533289
MaoB	3101l1	0.433071	0.010677	0.010677	0.00754976	0.00754976	0.912223	0.0356032	0.0356032	0.0251752	0.0251752	2	24.8174	0.0355683	0.0251506
MaoB	3101r1	0.264549	0.0136252	0.0136252	0.00963449	0.00963449	0.635596	0.0721626	0.0721626	0.0510267	0.0510267	2	25.5285	0.0743041	0.0525409
MaoB	3113l1	0.418803	0.0298473	0.0298473	0.0211053	0.0211053	0.67462	0.0813368	0.0813368	0.0575138	0.0575138	2	24.8658	0.102818	0.0727036
MaoB	3113r1	0.0521635	0.00326523	0.00326523	0.00230887	0.00230887	0.099205	0.00623035	0.00623035	0.00440552	0.00440552	2	27.8709	0.0903072	0.0638568
MaoB	4l1	0.360504	0.00855232	0.00855232	0.0060474	0.0060474	0.500231	0.0392809	0.0392809	0.0277758	0.0277758	2	25.082	0.0342254	0.024201
MaoB	4r1	0.0782105	0.00607313	0.00607313	0.00429435	0.00429435	0.121148	0.00979001	0.00979001	0.00692258	0.00692258	2	27.2866	0.112027	0.0792149
MaoB	51l1	0.508607	0.024174	0.024174	0.0170936	0.0170936	0.696491	0.0361911	0.0361911	0.025591	0.025591	2	24.5855	0.0685711	0.0484871
MaoB	51r1	0.117167	0.00960479	0.00960479	0.00679161	0.00679161	0.16892	0.0142161	0.0142161	0.0100523	0.0100523	2	26.7035	0.118266	0.0836264
MaoB	52l1	0.25969	0.0270196	0.0270196	0.0191058	0.0191058	0.36627	0.0383452	0.0383452	0.0271141	0.0271141	2	25.5553	0.150106	0.106141
MaoB	52r1	0.441454	0.0235353	0.0235353	0.0166419	0.0166419	0.993287	0.0711461	0.0711461	0.0503079	0.0503079	2	24.7898	0.0769146	0.0543868
MaoB	53l1	1	0.0248108	0.0248108	0.0175439	0.0175439	1.62411	0.0405444	0.0405444	0.0286692	0.0286692	2	23.6101	0.0357944	0.0253105
MaoB	53r1	0.132639	0.00352182	0.00352182	0.0024903	0.0024903	0.282989	0.0164505	0.0164505	0.0116323	0.0116323	2	26.5245	0.0383064	0.0270867
MaoB	64l1	0.35092	0.0158371	0.0158371	0.0111985	0.0111985	0.74002	0.0387638	0.0387638	0.0274101	0.0274101	2	25.1209	0.0651091	0.0460391
MaoB	64r1	0.635184	0.00799303	0.00799303	0.00565192	0.00565192	1.71868	0.0427627	0.0427627	0.0302378	0.0302378	2	24.2649	0.0181546	0.0128372
MaoB	837l1	0.237722	0.0276629	0.0276629	0.0195606	0.0195606	0.444288	0.0518682	0.0518682	0.0366764	0.0366764	2	25.6828	0.167882	0.11871
MaoB	837r1	0.165369	0.0292817	0.0292817	0.0207053	0.0207053	0.223592	0.0396843	0.0396843	0.028061	0.028061	2	26.2064	0.255456	0.180635
MaoB	BH3490l1	0.334617	0.0217652	0.0217652	0.0153903	0.0153903	0.762363	0.0634556	0.0634556	0.0448699	0.0448699	2	25.1895	0.09384	0.0663549
MaoB	BH3490r1	0.19629	0.0163223	0.0163223	0.0115416	0.0115416	0.418547	0.0571421	0.0571421	0.0404056	0.0404056	2	25.9591	0.119966	0.0848286
MaoB	ED711l1	0.222803	0.00398849	0.00398849	0.00282029	0.00282029	0.422909	0.0361569	0.0361569	0.0255668	0.0255668	2	25.7763	0.0258263	0.0182619
MaoB	ED711r1	0.339989	0.0237614	0.0237614	0.0168019	0.0168019	0.430072	0.0315319	0.0315319	0.0222964	0.0222964	2	25.1666	0.100828	0.0712962
Fundc1	123l1	0.800983	0.016012	0.016012	0.0113222	0.0113222	1.75467	0.118564	0.118564	0.0838378	0.0838378	2	21.6121	0.0288401	0.020393
Fundc1	123r1	0.549852	0.00410125	0.00410125	0.00290002	0.00290002	1.73316	0.0321607	0.0321607	0.0227411	0.0227411	2	22.1548	0.0107608	0.00760905
Fundc1	130l1	0.896709	0.0118826	0.0118826	0.00840227	0.00840227	1.17515	0.0488535	0.0488535	0.0345447	0.0345447	2	21.4492	0.0191177	0.0135182
Fundc1	130r1	0.861335	0.0144089	0.0144089	0.0101887	0.0101887	0.861335	0.0162089	0.0162089	0.0114614	0.0114614	2	21.5073	0.0241343	0.0170655
Fundc1	131l1	0.833255	0.00427101	0.00427101	0.00302006	0.00302006	0.889821	0.0728894	0.0728894	0.0515406	0.0515406	2	21.5551	0.00739481	0.00522892
Fundc1	131r1	0.508604	0.0246727	0.0246727	0.0174462	0.0174462	0.998108	0.106098	0.106098	0.0750229	0.0750229	2	22.2673	0.069986	0.0494876
Fundc1	185l1	0.651341	0.0230615	0.0230615	0.0163069	0.0163069	1.17346	0.0761336	0.0761336	0.0538346	0.0538346	2	21.9104	0.0510803	0.0361192
Fundc1	185r1	0.634502	0.0152787	0.0152787	0.0108036	0.0108036	0.999342	0.053147	0.053147	0.0375806	0.0375806	2	21.9482	0.0347397	0.0245647
Fundc1	186l1	0.69865	0.0380395	0.0380395	0.026898	0.026898	1.41826	0.108231	0.108231	0.0765305	0.0765305	2	21.8093	0.0785506	0.0555437
Fundc1	186r1	0.722312	0.0201416	0.0201416	0.0142423	0.0142423	1.42318	0.0584201	0.0584201	0.0413093	0.0413093	2	21.7612	0.0402295	0.0284465
Fundc1	22l1	0.570773	0.0151406	0.0151406	0.010706	0.010706	1.33642	0.0408208	0.0408208	0.0288647	0.0288647	2	22.1009	0.0382695	0.0270606
Fundc1	22r1	0.448565	0.0244866	0.0244866	0.0173146	0.0173146	0.812577	0.0461171	0.0461171	0.0326097	0.0326097	2	22.4485	0.0787548	0.055688
Fundc1	24l1	0.596535	0.0634947	0.0634947	0.0448976	0.0448976	1.1422	0.177454	0.177454	0.125479	0.125479	2	22.0372	0.153559	0.108583
Fundc1	24r1	0.671354	0.0321279	0.0321279	0.0227179	0.0227179	1.19492	0.0676371	0.0676371	0.0478266	0.0478266	2	21.8668	0.0690407	0.0488191
Fundc1	25l1	0.627978	0.0428417	0.0428417	0.0302936	0.0302936	1.63707	0.116009	0.116009	0.0820306	0.0820306	2	21.9631	0.098423	0.0695956
Fundc1	25r1	0.561695	0.0159596	0.0159596	0.0112851	0.0112851	0.994676	0.0878196	0.0878196	0.0620978	0.0620978	2	22.1241	0.0409916	0.0289854
Fundc1	2789l1	0.642665	0.051054	0.051054	0.0361006	0.0361006	1.22175	0.15171	0.15171	0.107275	0.107275	2	21.9298	0.114609	0.0810409
Fundc1	2789r1	0.559674	0.000193119	0.000193119	0.000136556	0.000136556	0.907866	0.033185	0.033185	0.0234654	0.0234654	2	22.1293	0.000497811	0.000352005
Fundc1	2801l1	0.566931	0.023984	0.023984	0.0169592	0.0169592	1.11441	0.0503933	0.0503933	0.0356335	0.0356335	2	22.1107	0.061033	0.0431569
Fundc1	2801r1	0.458206	0.0136733	0.0136733	0.00966849	0.00966849	1.04347	0.0637191	0.0637191	0.0450562	0.0450562	2	22.4179	0.0430514	0.030442
Fundc1	2802l1	0.62812	0.0100141	0.0100141	0.00708102	0.00708102	5.33089	0.266173	0.266173	0.188213	0.188213	2	21.9628	0.0230008	0.016264
Fundc1	2802r1	0.634703	0.00207892	0.00207892	0.00147002	0.00147002	3.24573	0.0122899	0.0122899	0.0086903	0.0086903	2	21.9478	0.00472544	0.00334139
Fundc1	2803l1	0.693877	0.0455439	0.0455439	0.0322044	0.0322044	1.22641	0.0828828	0.0828828	0.058607	0.058607	2	21.8192	0.094694	0.0669588
Fundc1	2803r1	0.486298	0.0128343	0.0128343	0.00907522	0.00907522	0.775077	0.0310441	0.0310441	0.0219515	0.0219515	2	22.332	0.0380754	0.0269234
Fundc1	291l1	0.749721	0.0284767	0.0284767	0.0201361	0.0201361	1.01042	0.0406905	0.0406905	0.0287725	0.0287725	2	21.7075	0.0547981	0.0387481
Fundc1	291r1	0.870922	0.0502585	0.0502585	0.0355382	0.0355382	1.69404	0.107751	0.107751	0.0761917	0.0761917	2	21.4913	0.083254	0.0588695
Fundc1	3101l1	0.691828	0.0177628	0.0177628	0.0125602	0.0125602	1.45727	0.0578272	0.0578272	0.04089	0.04089	2	21.8234	0.0370415	0.0261923
Fundc1	3101r1	0.774637	0.00419023	0.00419023	0.00296294	0.00296294	1.86112	0.188579	0.188579	0.133346	0.133346	2	21.6603	0.00780394	0.00551822
Fundc1	3113l1	0.782765	0.0138519	0.0138519	0.00979475	0.00979475	1.2609	0.124634	0.124634	0.0881295	0.0881295	2	21.6453	0.02553	0.0180525
Fundc1	3113r1	0.554839	0.0085117	0.0085117	0.00601868	0.00601868	1.0552	0.0170554	0.0170554	0.01206	0.01206	2	22.1418	0.0221322	0.0156498
Fundc1	4l1	0.554249	0.00155829	0.00155829	0.00110188	0.00110188	0.76907	0.0576103	0.0576103	0.0407366	0.0407366	2	22.1433	0.00405618	0.00286815
Fundc1	4r1	0.465561	0.0222375	0.0222375	0.0157243	0.0157243	0.721156	0.0380376	0.0380376	0.0268967	0.0268967	2	22.3949	0.0689103	0.0487269
Fundc1	51l1	0.750446	0.00720197	0.00720197	0.00509256	0.00509256	1.02767	0.0237272	0.0237272	0.0167776	0.0167776	2	21.7061	0.0138454	0.0097902
Fundc1	51r1	0.572533	0.0145089	0.0145089	0.0102594	0.0102594	0.825426	0.0261665	0.0261665	0.0185025	0.0185025	2	22.0965	0.0365602	0.025852
Fundc1	52l1	0.616109	0.0484384	0.0484384	0.0342511	0.0342511	0.868965	0.0690587	0.0690587	0.0488319	0.0488319	2	21.9907	0.113425	0.0802033
Fundc1	52r1	0.776816	0.0333651	0.0333651	0.0235927	0.0235927	1.74787	0.112366	0.112366	0.079455	0.079455	2	21.6563	0.0619653	0.0438161
Fundc1	53l1	0.824834	0.0369623	0.0369623	0.0261363	0.0261363	1.33962	0.0601448	0.0601448	0.0425288	0.0425288	2	21.5698	0.0646498	0.0457143
Fundc1	53r1	0.571263	0.015217	0.015217	0.0107601	0.0107601	1.21881	0.0708986	0.0708986	0.0501329	0.0501329	2	22.0997	0.0384298	0.027174
Fundc1	64l1	0.659135	0.0373668	0.0373668	0.0264223	0.0264223	1.38999	0.0870377	0.0870377	0.061545	0.061545	2	21.8933	0.0817873	0.0578324
Fundc1	64r1	0.673207	0.041181	0.041181	0.0291193	0.0291193	1.82156	0.118088	0.118088	0.0835009	0.0835009	2	21.8628	0.0882516	0.0624033
Fundc1	837l1	0.668352	0.0321877	0.0321877	0.0227601	0.0227601	1.24911	0.0612887	0.0612887	0.0433377	0.0433377	2	21.8732	0.0694798	0.0491296
Fundc1	837r1	0.768702	0.0504059	0.0504059	0.0356423	0.0356423	1.03934	0.0693127	0.0693127	0.0490115	0.0490115	2	21.6714	0.0946015	0.0668933
Fundc1	BH3490l1	1	0.0522772	0.0522772	0.0369656	0.0369656	2.27831	0.167889	0.167889	0.118715	0.118715	2	21.2919	0.0754201	0.0533301
Fundc1	BH3490r1	0.861737	0.0740217	0.0740217	0.0523412	0.0523412	1.83748	0.253964	0.253964	0.17958	0.17958	2	21.5066	0.123925	0.0876281
Fundc1	ED711l1	0.696373	0.0130749	0.0130749	0.00924537	0.00924537	1.3218	0.113256	0.113256	0.0800842	0.0800842	2	21.814	0.0270877	0.0191539
Fundc1	ED711r1	0.650647	0.0291217	0.0291217	0.0205921	0.0205921	0.82304	0.0411054	0.0411054	0.0290659	0.0290659	2	21.912	0.0645722	0.0456594
MaoA	123l1	0.447062	0.0200752	0.0200752	0.0141953	0.0141953	0.979355	0.0770064	0.0770064	0.0544517	0.0544517	2	23.8914	0.0647838	0.0458091
MaoA	123r1	0.407063	0.00371906	0.00371906	0.00262977	0.00262977	1.28308	0.0247528	0.0247528	0.0175028	0.0175028	2	24.0266	0.013181	0.00932034
MaoA	130l1	0.346357	0.00740469	0.00740469	0.0052359	0.0052359	0.453904	0.0203484	0.0203484	0.0143885	0.0143885	2	24.2596	0.0308431	0.0218093
MaoA	130r1	0.237295	0.00448928	0.00448928	0.0031744	0.0031744	0.237295	0.0049332	0.0049332	0.0034883	0.0034883	2	24.8052	0.0272938	0.0192996
MaoA	131l1	0.609363	0.0169468	0.0169468	0.0119832	0.0119832	0.65073	0.0561937	0.0561937	0.039735	0.039735	2	23.4446	0.0401223	0.0283708
MaoA	131r1	0.205338	0.00195288	0.00195288	0.0013809	0.0013809	0.402965	0.0383066	0.0383066	0.0270868	0.0270868	2	25.0139	0.0137209	0.00970212
MaoA	185l1	0.212894	0.00898732	0.00898732	0.00635499	0.00635499	0.383553	0.0264007	0.0264007	0.0186681	0.0186681	2	24.9617	0.0609032	0.0430651
MaoA	185r1	0.730703	0.00737147	0.00737147	0.00521242	0.00521242	1.15086	0.055793	0.055793	0.0394516	0.0394516	2	23.1826	0.0145542	0.0102914
MaoA	186l1	0.249521	0.0275711	0.0275711	0.0194957	0.0194957	0.506526	0.062178	0.062178	0.0439665	0.0439665	2	24.7327	0.159412	0.112722
MaoA	186r1	0.134082	0.00115276	0.00115276	0.000815125	0.000815125	0.264183	0.008276	0.008276	0.00585202	0.00585202	2	25.6288	0.0124035	0.00877059
MaoA	22l1	0.292873	0.0123136	0.0123136	0.00870705	0.00870705	0.685739	0.0306447	0.0306447	0.021669	0.021669	2	24.5016	0.0606571	0.0428911
MaoA	22r1	0.300208	0.021004	0.021004	0.014852	0.014852	0.543828	0.0389745	0.0389745	0.0275592	0.0275592	2	24.4659	0.100938	0.0713736
MaoA	24l1	0.187355	0.00848696	0.00848696	0.00600118	0.00600118	0.358734	0.0437299	0.0437299	0.0309217	0.0309217	2	25.1461	0.0653523	0.0462111
MaoA	24r1	0.191388	0.0121118	0.0121118	0.00856437	0.00856437	0.340644	0.0238907	0.0238907	0.0168933	0.0168933	2	25.1154	0.0912999	0.0645588
MaoA	25l1	0.229497	0.00598619	0.00598619	0.00423287	0.00423287	0.598273	0.0193664	0.0193664	0.0136941	0.0136941	2	24.8534	0.0376312	0.0266093
MaoA	25r1	1	0.0287587	0.0287587	0.0203355	0.0203355	1.77085	0.156545	0.156545	0.110694	0.110694	2	22.73	0.0414901	0.0293379
MaoA	2789l1	0.269283	0.00244456	0.00244456	0.00172856	0.00172856	0.511925	0.0490772	0.0490772	0.0347028	0.0347028	2	24.6228	0.0130968	0.00926086
MaoA	2789r1	0.409651	0.00415001	0.00415001	0.0029345	0.0029345	0.66451	0.0252042	0.0252042	0.0178221	0.0178221	2	24.0175	0.0146154	0.0103346
MaoA	2801l1	0.338702	0.00356261	0.00356261	0.00251914	0.00251914	0.665785	0.0127327	0.0127327	0.00900341	0.00900341	2	24.2919	0.0151749	0.0107302
MaoA	2801r1	0.541911	9.11644e-05	9.11644e-05	6.44629e-05	6.44629e-05	1.23409	0.0657486	0.0657486	0.0464913	0.0464913	2	23.6138	0.000242701	0.000171616
MaoA	2802l1	0.25405	0.00674895	0.00674895	0.00477223	0.00477223	2.15614	0.117	0.117	0.0827318	0.0827318	2	24.7068	0.0383259	0.0271005
MaoA	2802r1	0.18625	0.00497285	0.00497285	0.00351634	0.00351634	0.952441	0.0254944	0.0254944	0.0180272	0.0180272	2	25.1546	0.0385198	0.0272376
MaoA	2803l1	0.341052	0.00509794	0.00509794	0.00360479	0.00360479	0.6028	0.0132417	0.0132417	0.00936326	0.00936326	2	24.2819	0.0215649	0.0152487
MaoA	2803r1	0.327849	0.0137408	0.0137408	0.00971622	0.00971622	0.522536	0.0269718	0.0269718	0.0190719	0.0190719	2	24.3388	0.0604664	0.0427562
MaoA	291l1	0.42625	0.0169713	0.0169713	0.0120005	0.0120005	0.57447	0.0241296	0.0241296	0.0170622	0.0170622	2	23.9602	0.0574414	0.0406172
MaoA	291r1	0.390827	0.000342231	0.000342231	0.000241994	0.000241994	0.760203	0.0203468	0.0203468	0.0143874	0.0143874	2	24.0854	0.00126331	0.000893294
MaoA	3101l1	0.356701	0.000205034	0.000205034	0.000144981	0.000144981	0.751356	0.0227373	0.0227373	0.0160777	0.0160777	2	24.2172	0.000829271	0.000586383
MaoA	3101r1	0.223228	0.0123445	0.0123445	0.00872891	0.00872891	0.536321	0.0618417	0.0618417	0.0437287	0.0437287	2	24.8934	0.0797812	0.0564138
MaoA	3113l1	0.396696	0.01562	0.01562	0.011045	0.011045	0.63901	0.0670432	0.0670432	0.0474067	0.0474067	2	24.0638	0.0568063	0.0401681
MaoA	3113r1	0.266355	0.00201387	0.00201387	0.00142402	0.00142402	0.506557	0.00461704	0.00461704	0.00326474	0.00326474	2	24.6385	0.010908	0.00771312
MaoA	4l1	0.225464	0.0240297	0.0240297	0.0169916	0.0169916	0.312852	0.0407459	0.0407459	0.0288117	0.0288117	2	24.879	0.153761	0.108725
MaoA	4r1	0.351044	0.0036753	0.0036753	0.00259883	0.00259883	0.543769	0.0134322	0.0134322	0.00949799	0.00949799	2	24.2402	0.0151045	0.0106805
MaoA	51l1	0.437052	0.0394038	0.0394038	0.0278627	0.0278627	0.598503	0.0554042	0.0554042	0.0391767	0.0391767	2	23.9241	0.130071	0.0919738
MaoA	51r1	0.499912	0.0171002	0.0171002	0.0120917	0.0120917	0.720727	0.0282173	0.0282173	0.0199526	0.0199526	2	23.7302	0.0493496	0.0348954
MaoA	52l1	0.252412	0.0217398	0.0217398	0.0153724	0.0153724	0.356004	0.0309393	0.0309393	0.0218774	0.0218774	2	24.7161	0.124257	0.087863
MaoA	52r1	0.227201	0.023162	0.023162	0.016378	0.016378	0.51121	0.0575672	0.0575672	0.0407061	0.0407061	2	24.8679	0.147076	0.103998
MaoA	53l1	0.488611	0.00443751	0.00443751	0.00313779	0.00313779	0.793559	0.00753291	0.00753291	0.00532657	0.00532657	2	23.7632	0.0131024	0.00926478
MaoA	53r1	0.384569	0.0100211	0.0100211	0.00708601	0.00708601	0.82049	0.0475124	0.0475124	0.0335964	0.0335964	2	24.1086	0.0375939	0.0265829
MaoA	64l1	0.257917	0.0100693	0.0100693	0.00712005	0.00712005	0.543896	0.025692	0.025692	0.018167	0.018167	2	24.685	0.0563239	0.039827
MaoA	64r1	0.317813	0.00135705	0.00135705	0.000959576	0.000959576	0.859937	0.0188197	0.0188197	0.0133075	0.0133075	2	24.3837	0.00616024	0.00435595
MaoA	837l1	0.218773	0.00222796	0.00222796	0.00157541	0.00157541	0.408875	0.00566274	0.00566274	0.00400416	0.00400416	2	24.9224	0.0146922	0.010389
MaoA	837r1	0.122098	0.00473473	0.00473473	0.00334796	0.00334796	0.165086	0.00670859	0.00670859	0.00474369	0.00474369	2	25.7638	0.0559448	0.039559
MaoA	BH3490l1	0.329654	0.00799111	0.00799111	0.00565057	0.00565057	0.751056	0.043046	0.043046	0.0304382	0.0304382	2	24.3309	0.0349722	0.0247291
MaoA	BH3490r1	0.149669	0.00131378	0.00131378	0.000928986	0.000928986	0.319139	0.0346696	0.0346696	0.0245151	0.0245151	2	25.4701	0.0126639	0.0089547
MaoA	ED711l1	0.304202	0.0126119	0.0126119	0.00891796	0.00891796	0.577414	0.053882	0.053882	0.0381003	0.0381003	2	24.4469	0.0598127	0.042294
MaoA	ED711r1	0.259747	0.0113136	0.0113136	0.00799991	0.00799991	0.328569	0.0160569	0.0160569	0.0113539	0.0113539	2	24.6748	0.0628381	0.0444333
Tyrosinase	123l1	0.536169	0.0285289	0.0285289	0.020173	0.020173	1.17456	0.098252	0.098252	0.0694747	0.0694747	2	21.7645	0.076764	0.0542804
Tyrosinase	123r1	0.363091	0.0135052	0.0135052	0.00954961	0.00954961	1.14448	0.0468003	0.0468003	0.0330928	0.0330928	2	22.3269	0.0536611	0.0379441
Tyrosinase	130l1	0.645371	0.00759659	0.00759659	0.0053716	0.0053716	0.845765	0.0347815	0.0347815	0.0245942	0.0245942	2	21.4971	0.0169818	0.012008
Tyrosinase	130r1	1	0.0585807	0.0585807	0.0414228	0.0414228	1	0.0592113	0.0592113	0.0418687	0.0418687	2	20.8653	0.084514	0.0597604
Tyrosinase	131l1	0.218882	0.0170402	0.0170402	0.0120493	0.0120493	0.233741	0.0263874	0.0263874	0.0186587	0.0186587	2	23.057	0.112316	0.0794192
Tyrosinase	131r1	0.0562616	0.00637432	0.00637432	0.00450733	0.00450733	0.11041	0.0162954	0.0162954	0.0115226	0.0115226	2	25.017	0.163454	0.11558
Tyrosinase	185l1	0.0198844	0.00202424	0.00202424	0.00143135	0.00143135	0.0358241	0.00413439	0.00413439	0.00292345	0.00292345	2	26.5175	0.146867	0.10385
Tyrosinase	185r1	0.0329325	0.000653139	0.000653139	0.000461839	0.000461839	0.0518687	0.00266598	0.00266598	0.00188513	0.00188513	2	25.7896	0.0286125	0.0202321
Tyrosinase	186l1	0.0226186	0.00277245	0.00277245	0.00196042	0.00196042	0.0459156	0.00614026	0.00614026	0.00434182	0.00434182	2	26.3316	0.176837	0.125043
Tyrosinase	186r1	0.0195156	4.9803e-05	4.9803e-05	3.5216e-05	3.5216e-05	0.0384517	0.00116247	0.00116247	0.000821988	0.000821988	2	26.5445	0.0036817	0.00260336
Tyrosinase	22l1	0.0400462	0.00125011	0.00125011	0.000883962	0.000883962	0.093765	0.00325329	0.00325329	0.00230042	0.00230042	2	25.5075	0.0450362	0.0318454
Tyrosinase	22r1	0.0793463	0.000854287	0.000854287	0.000604072	0.000604072	0.143736	0.00271594	0.00271594	0.00192046	0.00192046	2	24.521	0.0155329	0.0109834
Tyrosinase	24l1	0.0705741	0.007802	0.007802	0.00551685	0.00551685	0.13513	0.0213784	0.0213784	0.0151168	0.0151168	2	24.69	0.159491	0.112777
Tyrosinase	24r1	0.0654793	0.00840193	0.00840193	0.00594106	0.00594106	0.116544	0.0153637	0.0153637	0.0108638	0.0108638	2	24.7981	0.185118	0.130898
Tyrosinase	25l1	0.0396893	0.000248419	0.000248419	0.000175659	0.000175659	0.103466	0.00208644	0.00208644	0.00147534	0.00147534	2	25.5204	0.00902998	0.00638516
Tyrosinase	25r1	0.0375173	0.00190093	0.00190093	0.00134416	0.00134416	0.0664373	0.00649423	0.00649423	0.00459212	0.00459212	2	25.6016	0.0730987	0.0516886
Tyrosinase	2789l1	0.226397	0.0124096	0.0124096	0.00877494	0.00877494	0.430398	0.0473687	0.0473687	0.0334947	0.0334947	2	23.0083	0.0790792	0.0559174
Tyrosinase	2789r1	0.0701617	0.00365236	0.00365236	0.00258261	0.00258261	0.113812	0.00723922	0.00723922	0.0051189	0.0051189	2	24.6984	0.0751015	0.0531048
Tyrosinase	2801l1	0.032913	0.00180354	0.00180354	0.00127529	0.00127529	0.0646969	0.00369273	0.00369273	0.00261116	0.00261116	2	25.7905	0.0790556	0.0559007
Tyrosinase	2801r1	0.0259757	0.00152424	0.00152424	0.0010778	0.0010778	0.0591542	0.00468839	0.00468839	0.00331519	0.00331519	2	26.132	0.0846565	0.0598612
Tyrosinase	2802l1	0.113164	0.00339363	0.00339363	0.00239966	0.00239966	0.960433	0.0538028	0.0538028	0.0380443	0.0380443	2	24.0088	0.0432643	0.0305925
Tyrosinase	2802r1	0.084338	0.00209063	0.00209063	0.0014783	0.0014783	0.431286	0.0107224	0.0107224	0.00758187	0.00758187	2	24.4329	0.0357626	0.025288
Tyrosinase	2803l1	0.133577	0.00620135	0.00620135	0.00438502	0.00438502	0.236094	0.0116009	0.0116009	0.00820305	0.00820305	2	23.7695	0.0669774	0.0473602
Tyrosinase	2803r1	0.094303	0.00132601	0.00132601	0.00093763	0.00093763	0.150303	0.00499727	0.00499727	0.0035336	0.0035336	2	24.2718	0.020286	0.0143443
Tyrosinase	291l1	0.216604	0.00291873	0.00291873	0.00206385	0.00206385	0.291924	0.0055434	0.0055434	0.00391978	0.00391978	2	23.0721	0.0194403	0.0137464
Tyrosinase	291r1	0.0846137	0.00308254	0.00308254	0.00217968	0.00217968	0.164583	0.00743872	0.00743872	0.00525997	0.00525997	2	24.4282	0.0525583	0.0371644
Tyrosinase	3101l1	0.0479489	0.00126724	0.00126724	0.000896073	0.000896073	0.101	0.00405754	0.00405754	0.00286911	0.00286911	2	25.2476	0.0381289	0.0269612
Tyrosinase	3101r1	0.047996	0.0011359	0.0011359	0.000803204	0.000803204	0.115313	0.0119825	0.0119825	0.00847291	0.00847291	2	25.2462	0.0341437	0.0241433
Tyrosinase	3113l1	0.0399878	0.00489113	0.00489113	0.00345855	0.00345855	0.0644136	0.0100655	0.0100655	0.00711738	0.00711738	2	25.5096	0.176464	0.124779
Tyrosinase	3113r1	0.0447079	0.000280741	0.000280741	0.000198514	0.000198514	0.085026	0.000687293	0.000687293	0.000485989	0.000485989	2	25.3486	0.00905932	0.00640591
Tyrosinase	4l1	0.0578011	0.00312663	0.00312663	0.00221086	0.00221086	0.0802042	0.00740728	0.00740728	0.00523774	0.00523774	2	24.978	0.0780395	0.0551823
Tyrosinase	4r1	0.0823944	0.000708789	0.000708789	0.00050119	0.00050119	0.127629	0.00305932	0.00305932	0.00216327	0.00216327	2	24.4666	0.0124106	0.00877564
Tyrosinase	51l1	0.309704	0.00246971	0.00246971	0.00174635	0.00174635	0.424111	0.00952659	0.00952659	0.00673632	0.00673632	2	22.5563	0.0115047	0.00813504
Tyrosinase	51r1	0.128554	0.00263354	0.00263354	0.00186219	0.00186219	0.185337	0.00518414	0.00518414	0.00366574	0.00366574	2	23.8248	0.0295549	0.0208985
Tyrosinase	52l1	0.26484	0.0209864	0.0209864	0.0148396	0.0148396	0.373533	0.0299154	0.0299154	0.0211534	0.0211534	2	22.7821	0.114322	0.0808378
Tyrosinase	52r1	0.300322	0.030103	0.030103	0.021286	0.021286	0.675737	0.0750502	0.0750502	0.0530685	0.0530685	2	22.6007	0.144609	0.102254
Tyrosinase	53l1	0.489767	0.00718243	0.00718243	0.00507875	0.00507875	0.795437	0.0118701	0.0118701	0.00839346	0.00839346	2	21.8951	0.0211571	0.0149603
Tyrosinase	53r1	0.45651	0.00454136	0.00454136	0.00321123	0.00321123	0.973978	0.0512909	0.0512909	0.0362681	0.0362681	2	21.9965	0.0143519	0.0101483
Tyrosinase	64l1	0.112824	0.00555011	0.00555011	0.00392452	0.00392452	0.237924	0.0133047	0.0133047	0.00940786	0.00940786	2	24.0131	0.0709698	0.0501832
Tyrosinase	64r1	0.0832488	0.00137715	0.00137715	0.000973794	0.000973794	0.225255	0.00610426	0.00610426	0.00431637	0.00431637	2	24.4517	0.0238659	0.0168758
Tyrosinase	837l1	0.0396498	0.00181435	0.00181435	0.00128294	0.00128294	0.0741031	0.00346151	0.00346151	0.00244766	0.00244766	2	25.5218	0.0660168	0.0466809
Tyrosinase	837r1	0.0708642	0.00620873	0.00620873	0.00439023	0.00439023	0.0958139	0.00847502	0.00847502	0.00599274	0.00599274	2	24.6841	0.126401	0.089379
Tyrosinase	BH3490l1	0.0296618	0.00238568	0.00238568	0.00168693	0.00168693	0.0675788	0.00647	0.00647	0.00457498	0.00457498	2	25.9405	0.116035	0.0820492
Tyrosinase	BH3490r1	0.0293353	0.0021199	0.0021199	0.00149899	0.00149899	0.0625514	0.00814289	0.00814289	0.00575789	0.00575789	2	25.9565	0.104255	0.0737197
Tyrosinase	ED711l1	0.322573	0.0171852	0.0171852	0.0121518	0.0121518	0.612285	0.0606975	0.0606975	0.0429196	0.0429196	2	22.4976	0.0768603	0.0543484
Tyrosinase	ED711r1	0.441508	0.0205827	0.0205827	0.0145541	0.0145541	0.558488	0.0288279	0.0288279	0.0203844	0.0203844	2	22.0448	0.067257	0.0475579
Mitf	123l1	0.51915	0.00273955	0.00273955	0.00193715	0.00193715	1.13727	0.0736515	0.0736515	0.0520795	0.0520795	2	23.1702	0.00761308	0.00538326
Mitf	123r1	0.371245	0.0157955	0.0157955	0.0111691	0.0111691	1.17018	0.0536115	0.0536115	0.037909	0.037909	2	23.654	0.0613829	0.0434043
Mitf	130l1	0.841764	0.033174	0.033174	0.0234576	0.0234576	1.10314	0.0614778	0.0614778	0.0434714	0.0434714	2	22.473	0.0568568	0.0402038
Mitf	130r1	1	0.0349024	0.0349024	0.0246797	0.0246797	1	0.0359508	0.0359508	0.025421	0.025421	2	22.2245	0.0503535	0.0356053
Mitf	131l1	0.463405	0.0193048	0.0193048	0.0136506	0.0136506	0.494864	0.0454068	0.0454068	0.0321074	0.0321074	2	23.3341	0.0601007	0.0424976
Mitf	131r1	0.33735	0.00339046	0.00339046	0.00239742	0.00239742	0.662032	0.0629708	0.0629708	0.0445271	0.0445271	2	23.7922	0.0144995	0.0102527
Mitf	185l1	0.436514	0.0189271	0.0189271	0.0133835	0.0133835	0.786429	0.0546881	0.0546881	0.0386704	0.0386704	2	23.4204	0.0625547	0.0442329
Mitf	185r1	0.459038	0.00353333	0.00353333	0.00249844	0.00249844	0.722985	0.0347314	0.0347314	0.0245588	0.0245588	2	23.3478	0.0111048	0.00785228
Mitf	186l1	0.27251	0.0173953	0.0173953	0.0123003	0.0123003	0.553194	0.0460642	0.0460642	0.0325723	0.0325723	2	24.1001	0.0920922	0.0651191
Mitf	186r1	0.285528	0.00443331	0.00443331	0.00313482	0.00313482	0.562578	0.0190658	0.0190658	0.0134815	0.0134815	2	24.0328	0.0224003	0.0158394
Mitf	22l1	0.347906	0.00019364	0.00019364	0.000136924	0.000136924	0.814594	0.0123445	0.0123445	0.00872891	0.00872891	2	23.7477	0.000802985	0.000567796
Mitf	22r1	0.445758	0.00972505	0.00972505	0.00687665	0.00687665	0.807492	0.0216235	0.0216235	0.0152901	0.0152901	2	23.3901	0.0314751	0.0222563
Mitf	24l1	0.425011	0.0353419	0.0353419	0.0249905	0.0249905	0.81378	0.114285	0.114285	0.0808116	0.0808116	2	23.4589	0.119968	0.08483
Mitf	24r1	0.407034	0.0259333	0.0259333	0.0183376	0.0183376	0.724465	0.0510899	0.0510899	0.036126	0.036126	2	23.5212	0.0919181	0.0649959
Mitf	25l1	0.244676	0.00104579	0.00104579	0.000739486	0.000739486	0.637845	0.0125274	0.0125274	0.00885824	0.00885824	2	24.2555	0.00616634	0.00436026
Mitf	25r1	0.477426	0.00523543	0.00523543	0.00370201	0.00370201	0.845448	0.0712789	0.0712789	0.0504018	0.0504018	2	23.2911	0.0158205	0.0111868
Mitf	2789l1	0.253875	0.00408172	0.00408172	0.00288621	0.00288621	0.482635	0.0467103	0.0467103	0.0330292	0.0330292	2	24.2023	0.0231951	0.0164014
Mitf	2789r1	0.355144	0.0172572	0.0172572	0.0122027	0.0122027	0.576092	0.0350289	0.0350289	0.0247692	0.0247692	2	23.718	0.0701035	0.0495707
Mitf	2801l1	0.419338	0.00359198	0.00359198	0.00253992	0.00253992	0.824291	0.0149395	0.0149395	0.0105638	0.0105638	2	23.4783	0.0123579	0.00873835
Mitf	2801r1	0.258648	0.010043	0.010043	0.00710145	0.00710145	0.589017	0.0388308	0.0388308	0.0274576	0.0274576	2	24.1754	0.056018	0.0396107
Mitf	2802l1	0.0957497	0.000257375	0.000257375	0.000181992	0.000181992	0.812634	0.038513	0.038513	0.0272328	0.0272328	2	25.6091	0.00387797	0.00274214
Mitf	2802r1	0.145984	0.0096337	0.0096337	0.00681206	0.00681206	0.746532	0.0492851	0.0492851	0.0348498	0.0348498	2	25.0006	0.0952054	0.0673203
Mitf	2803l1	0.287552	0.00335381	0.00335381	0.0023715	0.0023715	0.508239	0.0101029	0.0101029	0.00714383	0.00714383	2	24.0226	0.0168266	0.0118982
Mitf	2803r1	0.269378	0.00236112	0.00236112	0.00166957	0.00166957	0.429343	0.0134716	0.0134716	0.00952587	0.00952587	2	24.1168	0.0126454	0.00894162
Mitf	291l1	0.527189	0.00390376	0.00390376	0.00276037	0.00276037	0.71051	0.0108652	0.0108652	0.00768282	0.00768282	2	23.1481	0.0106829	0.00755397
Mitf	291r1	0.246612	0.00224316	0.00224316	0.00158616	0.00158616	0.479689	0.0135535	0.0135535	0.00958377	0.00958377	2	24.2442	0.0131226	0.00927911
Mitf	3101l1	0.270098	0.0016733	0.0016733	0.0011832	0.0011832	0.568936	0.017571	0.017571	0.0124246	0.0124246	2	24.1129	0.00893773	0.00631993
Mitf	3101r1	0.304646	0.00559793	0.00559793	0.00395833	0.00395833	0.731933	0.0752693	0.0752693	0.0532234	0.0532234	2	23.9393	0.0265098	0.0187453
Mitf	3113l1	0.434418	0.0394239	0.0394239	0.0278769	0.0278769	0.699774	0.0930804	0.0930804	0.0658178	0.0658178	2	23.4273	0.130926	0.0925787
Mitf	3113r1	0.412948	0.0102925	0.0102925	0.00727787	0.00727787	0.785349	0.0199783	0.0199783	0.0141268	0.0141268	2	23.5004	0.0359582	0.0254263
Mitf	4l1	0.539616	0.0155079	0.0155079	0.0109657	0.0109657	0.748765	0.0600385	0.0600385	0.0424536	0.0424536	2	23.1145	0.0414613	0.0293175
Mitf	4r1	0.290596	0.00748814	0.00748814	0.00529492	0.00529492	0.450134	0.0153612	0.0153612	0.010862	0.010862	2	24.0074	0.0371757	0.0262872
Mitf	51l1	0.45667	0.00647075	0.00647075	0.00457551	0.00457551	0.625368	0.0158423	0.0158423	0.0112022	0.0112022	2	23.3552	0.0204421	0.0144548
Mitf	51r1	0.282218	0.00503729	0.00503729	0.0035619	0.0035619	0.406876	0.0106203	0.0106203	0.00750966	0.00750966	2	24.0496	0.0257506	0.0182084
Mitf	52l1	0.299795	0.0297158	0.0297158	0.0210123	0.0210123	0.422833	0.0421979	0.0421979	0.0298384	0.0298384	2	23.9624	0.143001	0.101117
Mitf	52r1	0.300609	0.0234981	0.0234981	0.0166157	0.0166157	0.676381	0.0619854	0.0619854	0.0438303	0.0438303	2	23.9585	0.112773	0.0797426
Mitf	53l1	0.536523	0.00318032	0.00318032	0.00224882	0.00224882	0.871373	0.00569836	0.00569836	0.00402935	0.00402935	2	23.1228	0.00855178	0.00604702
Mitf	53r1	0.225211	0.000404685	0.000404685	0.000286155	0.000286155	0.480495	0.0248629	0.0248629	0.0175807	0.0175807	2	24.3751	0.0025924	0.0018331
Mitf	64l1	0.312064	0.000406793	0.000406793	0.000287646	0.000287646	0.658081	0.0175209	0.0175209	0.0123891	0.0123891	2	23.9046	0.00188063	0.00132981
Mitf	64r1	0.142963	0.00376943	0.00376943	0.00266539	0.00266539	0.386829	0.0131517	0.0131517	0.00929964	0.00929964	2	25.0308	0.0380388	0.0268975
Mitf	837l1	0.285908	0.000102309	0.000102309	7.23434e-05	7.23434e-05	0.534345	0.00501906	0.00501906	0.00354901	0.00354901	2	24.0308	0.000516253	0.000365046
Mitf	837r1	0.359674	0.0157624	0.0157624	0.0111457	0.0111457	0.486308	0.0221159	0.0221159	0.0156383	0.0156383	2	23.6997	0.0632247	0.0447066
Mitf	BH3490l1	0.398553	0.0209771	0.0209771	0.014833	0.014833	0.908028	0.0671421	0.0671421	0.0474767	0.0474767	2	23.5516	0.0759336	0.0536932
Mitf	BH3490r1	0.548857	0.029823	0.029823	0.021088	0.021088	1.17032	0.141783	0.141783	0.100256	0.100256	2	23.09	0.078391	0.0554308
Mitf	ED711l1	0.313964	0.00942815	0.00942815	0.00666671	0.00666671	0.595944	0.0529378	0.0529378	0.0374327	0.0374327	2	23.8958	0.0433233	0.0306342
Mitf	ED711r1	0.452156	0.00880014	0.00880014	0.00622264	0.00622264	0.571958	0.0168689	0.0168689	0.0119281	0.0119281	2	23.3696	0.0280786	0.0198546
Sox10	123l1	0.590238	0.0136108	0.0136108	0.00962427	0.00962427	1.293	0.0886245	0.0886245	0.062667	0.062667	2	25.1768	0.0332683	0.0235242
Sox10	123r1	0.321772	0.0135431	0.0135431	0.00957642	0.00957642	1.01424	0.0460357	0.0460357	0.0325522	0.0325522	2	26.052	0.0607217	0.0429367
Sox10	130l1	0.588648	0.00853983	0.00853983	0.00603857	0.00603857	0.77143	0.032392	0.032392	0.0229046	0.0229046	2	25.1806	0.0209299	0.0147997
Sox10	130r1	0.783496	0.00709801	0.00709801	0.00501905	0.00501905	0.783496	0.00979706	0.00979706	0.00692756	0.00692756	2	24.7681	0.01307	0.00924186
Sox10	131l1	0.589595	0.0198554	0.0198554	0.0140399	0.0140399	0.62962	0.0556701	0.0556701	0.0393647	0.0393647	2	25.1783	0.0485847	0.0343546
Sox10	131r1	0.15825	0.0125305	0.0125305	0.0088604	0.0088604	0.310557	0.0383083	0.0383083	0.027088	0.027088	2	27.0758	0.114235	0.0807764
Sox10	185l1	0.15965	0.0136186	0.0136186	0.00962982	0.00962982	0.287627	0.029095	0.029095	0.0205732	0.0205732	2	27.0631	0.123066	0.087021
Sox10	185r1	0.190603	0.009766	0.009766	0.00690561	0.00690561	0.300201	0.0209577	0.0209577	0.0148193	0.0148193	2	26.8075	0.0739198	0.0522692
Sox10	186l1	0.0693819	0.00703403	0.00703403	0.00497381	0.00497381	0.140845	0.0161434	0.0161434	0.0114151	0.0114151	2	28.2654	0.146263	0.103423
Sox10	186r1	0.0520621	0.00101528	0.00101528	0.000717909	0.000717909	0.102579	0.00368106	0.00368106	0.0026029	0.0026029	2	28.6797	0.0281343	0.019894
Sox10	22l1	0.271399	0.0300959	0.0300959	0.021281	0.021281	0.63546	0.0711213	0.0711213	0.0502904	0.0502904	2	26.2976	0.159983	0.113125
Sox10	22r1	0.562394	0.0379069	0.0379069	0.0268042	0.0268042	1.01878	0.0704671	0.0704671	0.0498278	0.0498278	2	25.2465	0.0972417	0.0687603
Sox10	24l1	0.426095	0.0297944	0.0297944	0.0210678	0.0210678	0.815856	0.108534	0.108534	0.0767451	0.0767451	2	25.6469	0.10088	0.0713326
Sox10	24r1	0.307943	0.00835692	0.00835692	0.00590924	0.00590924	0.548097	0.022266	0.022266	0.0157445	0.0157445	2	26.1154	0.0391517	0.0276844
Sox10	25l1	0.152431	0.00371247	0.00371247	0.00262511	0.00262511	0.397371	0.0123162	0.0123162	0.00870887	0.00870887	2	27.1299	0.035137	0.0248456
Sox10	25r1	0.218459	0.0182305	0.0182305	0.0128909	0.0128909	0.386856	0.0456945	0.0456945	0.0323109	0.0323109	2	26.6107	0.120394	0.0851312
Sox10	2789l1	0.184113	0.00805615	0.00805615	0.00569656	0.00569656	0.350012	0.0367477	0.0367477	0.0259845	0.0259845	2	26.8575	0.0631274	0.0446378
Sox10	2789r1	0.141836	0.00320953	0.00320953	0.00226948	0.00226948	0.230077	0.00989072	0.00989072	0.00699379	0.00699379	2	27.2338	0.032646	0.0230842
Sox10	2801l1	0.296324	0.00495293	0.00495293	0.00350225	0.00350225	0.582483	0.0134664	0.0134664	0.00952216	0.00952216	2	26.1709	0.024114	0.0170512
Sox10	2801r1	0.132327	0.00722345	0.00722345	0.00510775	0.00510775	0.301346	0.022986	0.022986	0.0162535	0.0162535	2	27.3339	0.078754	0.0556875
Sox10	2802l1	0.363535	0.00781693	0.00781693	0.0055274	0.0055274	3.08534	0.160355	0.160355	0.113388	0.113388	2	25.876	0.0310216	0.0219356
Sox10	2802r1	0.203393	0.00525194	0.00525194	0.00371368	0.00371368	1.04011	0.0269299	0.0269299	0.0190423	0.0190423	2	26.7138	0.0372527	0.0263416
Sox10	2803l1	0.517605	0.0368759	0.0368759	0.0260752	0.0260752	0.914852	0.06682	0.06682	0.0472489	0.0472489	2	25.3662	0.102782	0.0726781
Sox10	2803r1	0.323008	0.0189784	0.0189784	0.0134197	0.0134197	0.514821	0.0339933	0.0339933	0.0240369	0.0240369	2	26.0465	0.0847658	0.0599385
Sox10	291l1	0.305675	0.00615815	0.00615815	0.00435447	0.00435447	0.411968	0.00996315	0.00996315	0.00704501	0.00704501	2	26.1261	0.0290646	0.0205518
Sox10	291r1	0.0876974	0.00205509	0.00205509	0.00145317	0.00145317	0.170582	0.00606643	0.00606643	0.00428961	0.00428961	2	27.9274	0.0338079	0.0239058
Sox10	3101l1	0.334257	0.0023069	0.0023069	0.00163122	0.00163122	0.70408	0.02185	0.02185	0.0154503	0.0154503	2	25.9971	0.00995686	0.00704056
Sox10	3101r1	0.344221	0.00599655	0.00599655	0.0042402	0.0042402	0.827013	0.0849095	0.0849095	0.0600401	0.0600401	2	25.9547	0.0251327	0.0177715
Sox10	3113l1	0.302565	0.0278317	0.0278317	0.01968	0.01968	0.487381	0.065241	0.065241	0.0461324	0.0461324	2	26.1408	0.132708	0.0938385
Sox10	3113r1	0.287224	0.0105554	0.0105554	0.00746377	0.00746377	0.546246	0.0202659	0.0202659	0.0143302	0.0143302	2	26.2159	0.0530184	0.0374897
Sox10	4l1	0.475539	0.0366073	0.0366073	0.0258852	0.0258852	0.659853	0.0708519	0.0708519	0.0500999	0.0500999	2	25.4885	0.111059	0.0785309
Sox10	4r1	0.57202	0.0025182	0.0025182	0.00178063	0.00178063	0.886062	0.0202045	0.0202045	0.0142867	0.0142867	2	25.222	0.00635115	0.00449094
Sox10	51l1	0.690012	0.0365218	0.0365218	0.0258248	0.0258248	0.944908	0.0538056	0.0538056	0.0380463	0.0380463	2	24.9514	0.0763607	0.0539952
Sox10	51r1	0.350081	0.0192506	0.0192506	0.0136122	0.0136122	0.504715	0.0293712	0.0293712	0.0207686	0.0207686	2	25.9304	0.0793322	0.0560963
Sox10	52l1	0.272802	0.0124625	0.0124625	0.00881232	0.00881232	0.384762	0.0181359	0.0181359	0.012824	0.012824	2	26.2902	0.0659072	0.0466034
Sox10	52r1	0.365946	0.0333746	0.0333746	0.0235994	0.0235994	0.823392	0.0847963	0.0847963	0.05996	0.05996	2	25.8664	0.131575	0.0930377
Sox10	53l1	0.937371	0.0139217	0.0139217	0.00984412	0.00984412	1.52239	0.022998	0.022998	0.016262	0.016262	2	24.5094	0.0214267	0.0151509
Sox10	53r1	0.610964	0.017061	0.017061	0.0120639	0.0120639	1.30351	0.0766087	0.0766087	0.0541705	0.0541705	2	25.127	0.0402867	0.028487
Sox10	64l1	0.154479	0.00668636	0.00668636	0.00472797	0.00472797	0.325766	0.0165487	0.0165487	0.0117017	0.0117017	2	27.1106	0.0624445	0.044155
Sox10	64r1	0.082702	0.00097227	0.00097227	0.000687499	0.000687499	0.223775	0.00547646	0.00547646	0.00387244	0.00387244	2	28.0121	0.0169608	0.0119931
Sox10	837l1	0.153918	0.0107849	0.0107849	0.0076261	0.0076261	0.287664	0.0203365	0.0203365	0.0143801	0.0143801	2	27.1159	0.101089	0.0714805
Sox10	837r1	0.328321	0.0468355	0.0468355	0.0331177	0.0331177	0.443916	0.0635545	0.0635545	0.0449398	0.0449398	2	26.0229	0.205802	0.145524
Sox10	BH3490l1	0.220565	0.0318142	0.0318142	0.022496	0.022496	0.502516	0.077038	0.077038	0.0544741	0.0544741	2	26.5968	0.208094	0.147145
Sox10	BH3490r1	0.220086	0.00672113	0.00672113	0.00475256	0.00475256	0.469287	0.0527966	0.0527966	0.0373328	0.0373328	2	26.6	0.044058	0.0311537
Sox10	ED711l1	0.68297	0.0515143	0.0515143	0.0364261	0.0364261	1.29636	0.145968	0.145968	0.103215	0.103215	2	24.9662	0.108818	0.076946
Sox10	ED711r1	1	0.0300731	0.0300731	0.0212649	0.0212649	1.26496	0.0472534	0.0472534	0.0334132	0.0334132	2	24.4161	0.0433863	0.0306788
ActB	123l1	0.456486	0.0294644	0.0294644	0.0208345	0.0208345						2	18.2388	0.0931203	0.065846
ActB	123r1	0.317254	0.00539047	0.00539047	0.00381164	0.00381164						2	18.7637	0.0245129	0.0173332
ActB	130l1	0.763062	0.0300675	0.0300675	0.0212609	0.0212609						2	17.4976	0.0568476	0.0401973
ActB	130r1	1	0.00861883	0.00861883	0.00609443	0.00609443						2	17.1074	0.0124343	0.00879241
ActB	131l1	0.93643	0.076557	0.076557	0.054134	0.054134						2	17.2022	0.117946	0.0834006
ActB	131r1	0.509568	0.0481974	0.0481974	0.0340807	0.0340807						2	18.0801	0.136457	0.0964898
ActB	185l1	0.555058	0.0301766	0.0301766	0.0213381	0.0213381						2	17.9567	0.0784345	0.0554616
ActB	185r1	0.63492	0.0301068	0.0301068	0.0212887	0.0212887						2	17.7628	0.06841	0.0483732
ActB	186l1	0.492612	0.0263402	0.0263402	0.0186254	0.0186254						2	18.1289	0.0771417	0.0545474
ActB	186r1	0.507534	0.015289	0.015289	0.0108109	0.0108109						2	18.0858	0.0434597	0.0307307
ActB	22l1	0.427091	0.00646787	0.00646787	0.00457347	0.00457347						2	18.3348	0.0218482	0.015449
ActB	22r1	0.552028	0.00857184	0.00857184	0.0060612	0.0060612						2	17.9646	0.022402	0.0158406
ActB	24l1	0.522267	0.0591057	0.0591057	0.041794	0.041794						2	18.0446	0.163272	0.115451
ActB	24r1	0.561841	0.0169846	0.0169846	0.0120099	0.0120099						2	17.9392	0.043613	0.0308391
ActB	25l1	0.383599	0.00735341	0.00735341	0.00519965	0.00519965						2	18.4898	0.0276558	0.0195556
ActB	25r1	0.564702	0.047205	0.047205	0.033379	0.033379						2	17.9319	0.120599	0.0852763
ActB	2789l1	0.526019	0.0502018	0.0502018	0.035498	0.035498						2	18.0342	0.137687	0.0973592
ActB	2789r1	0.616472	0.0225328	0.0225328	0.0159331	0.0159331						2	17.8053	0.0527322	0.0372873
ActB	2801l1	0.508726	0.00812539	0.00812539	0.00574552	0.00574552						2	18.0825	0.0230428	0.0162937
ActB	2801r1	0.439118	0.0233948	0.0233948	0.0165426	0.0165426						2	18.2947	0.0768621	0.0543497
ActB	2802l1	0.117826	0.00557514	0.00557514	0.00394222	0.00394222						2	20.1927	0.0682633	0.0482694
ActB	2802r1	0.19555	0.0003715	0.0003715	0.00026269	0.00026269						2	19.4618	0.00274079	0.00193803
ActB	2803l1	0.565781	0.00910735	0.00910735	0.00643987	0.00643987						2	17.9291	0.023223	0.0164211
ActB	2803r1	0.627418	0.0189029	0.0189029	0.0133664	0.0133664						2	17.7799	0.0434657	0.0307349
ActB	291l1	0.741987	0.00992753	0.00992753	0.00701982	0.00701982						2	17.538	0.0193027	0.0136491
ActB	291r1	0.514108	0.0137527	0.0137527	0.00972465	0.00972465						2	18.0673	0.038593	0.0272894
ActB	3101l1	0.474743	0.0143639	0.0143639	0.0101568	0.0101568						2	18.1822	0.0436505	0.0308656
ActB	3101r1	0.416222	0.0421139	0.0421139	0.029779	0.029779						2	18.372	0.145974	0.103219
ActB	3113l1	0.620798	0.0603715	0.0603715	0.0426891	0.0426891						2	17.7952	0.1403	0.0992067
ActB	3113r1	0.525815	0.00267643	0.00267643	0.00189252	0.00189252						2	18.0348	0.00734341	0.00519258
ActB	4l1	0.720674	0.053947	0.053947	0.0381463	0.0381463						2	17.58	0.107995	0.0763638
ActB	4r1	0.645576	0.0144438	0.0144438	0.0102133	0.0102133						2	17.7388	0.0322782	0.0228242
ActB	51l1	0.730242	0.0153346	0.0153346	0.0108432	0.0108432						2	17.561	0.0302956	0.0214223
ActB	51r1	0.693622	0.0132103	0.0132103	0.00934109	0.00934109						2	17.6352	0.0274767	0.019429
ActB	52l1	0.709014	0.00823078	0.00823078	0.00582004	0.00582004						2	17.6035	0.0167479	0.0118426
ActB	52r1	0.444437	0.0212593	0.0212593	0.0150326	0.0150326						2	18.2774	0.0690103	0.0487977
ActB	53l1	0.615722	0.00170058	0.00170058	0.00120249	0.00120249						2	17.8071	0.00398463	0.00281756
ActB	53r1	0.468706	0.0242382	0.0242382	0.017139	0.017139						2	18.2007	0.0746062	0.0527545
ActB	64l1	0.474203	0.0126101	0.0126101	0.0089167	0.0089167						2	18.1838	0.0383645	0.0271278
ActB	64r1	0.369576	0.00793272	0.00793272	0.00560928	0.00560928						2	18.5435	0.0309665	0.0218966
ActB	837l1	0.535062	0.00502214	0.00502214	0.00355119	0.00355119						2	18.0096	0.0135413	0.00957513
ActB	837r1	0.739602	0.00898604	0.00898604	0.00635409	0.00635409						2	17.5426	0.0175285	0.0123945
ActB	BH3490l1	0.438921	0.0227955	0.0227955	0.0161189	0.0161189						2	18.2954	0.0749269	0.0529813
ActB	BH3490r1	0.468979	0.0507808	0.0507808	0.0359075	0.0359075						2	18.1998	0.156214	0.11046
ActB	ED711l1	0.526835	0.0440436	0.0440436	0.0311436	0.0311436						2	18.032	0.12061	0.0852842
ActB	ED711r1	0.790541	0.0175183	0.0175183	0.0123873	0.0123873						2	17.4465	0.03197	0.0226062
