# Supplementary material for: Introgression of regulatory alleles and a missense coding mutation drive plumage pattern diversity in the rock pigeon
Source: eLife. 2018 Jul 17;7:e34803. doi: 10.7554/eLife.34803 (PMC6050045; doi:10.7554/eLife.34803)
Supplement: Figure 3—source data 2. [file elife-34803-fig3-data2.xlsx]

## Sheet: pyro_sequencing_sourcedata
Allele-specific expression assay souce data: wing shield, dorsal body, and tail feathers
Assay	Sample ID	CNV copy number	tissue	DNA source	position	A Frequency (%)	C Frequency (%)	G Frequency (%)	T Frequency (%)	normalized checker/bar ratio
NDP_pyro	2801	1	wing shield feather	cDNA	2	0.28	0.72	−	−	3.7
NDP_pyro	2803	1	wing shield feather	cDNA	2	0.25	0.75	−	−	4.5
NDP_pyro	2805	1	wing shield feather	cDNA	2	0.28	0.72	−	−	4.02
NDP_pyro	2787	1	wing shield feather	cDNA	2	0.22	0.78	−	−	5.32
NDP_pyro	325	1	wing shield feather	cDNA	2	0.29	0.71	−	−	3.73
NDP_pyro	326	1	wing shield feather	cDNA	2	−	−	−	−	−
NDP_pyro	3113	1	wing shield feather	cDNA	2	0.33	0.67	−	−	2.92
NDP_pyro	3490	4	wing shield feather	cDNA	2	0.06	0.94	−	−	25.26
NDP_pyro	51	4	wing shield feather	cDNA	2	0.08	0.92	−	−	17.997
NDP_pyro	64	2	wing shield feather	cDNA	2	0.16	0.84	−	−	7.87
NDP_pyro	123	4	wing shield feather	cDNA	2	0.06	0.94	−	−	22.25
NDP_pyro	444	4	wing shield feather	cDNA	2	0.08	0.92	−	−	17.24
NDP_pyro	2801	1	blood	gDNA	2	0.59	0.41	−	−	−
NDP_pyro	2803	1	blood	gDNA	2	0.6	0.4	−	−	−
NDP_pyro	2805	1	blood	gDNA	2	0.61	0.39	−	−	−
NDP_pyro	2787	1	blood	gDNA	2	0.6	0.4	−	−	−
NDP_pyro	325	1	blood	gDNA	2	0.6	0.4	−	−	−
NDP_pyro	326	1	blood	gDNA	2	0.59	0.41	−	−	−
NDP_pyro	3113	1	blood	gDNA	2	0.59	0.41	−	−	−
NDP_pyro	3490	4	blood	gDNA	2	0.62	0.38	−	−	−
NDP_pyro	51	4	blood	gDNA	2	0.61	0.39	−	−	−
NDP_pyro	64	2	blood	gDNA	2	0.6	0.4	−	−	−
NDP_pyro	123	4	blood	gDNA	2	0.59	0.41	−	−	−
NDP_pyro	444	4	blood	gDNA	2	0.6	0.4	−	−	−
EFHC2_pyro	2801	1	wing shield feather	cDNA	4	−	0.52	−	0.48	0.96
EFHC2_pyro	2803	1	wing shield feather	cDNA	4	−	0.53	−	0.47	0.887
EFHC2_pyro	2805	1	wing shield feather	cDNA	4	−	0.59	−	0.41	0.753
EFHC2_pyro	2787	1	wing shield feather	cDNA	4	−	0.54	−	0.46	0.852
EFHC2_pyro	325	1	wing shield feather	cDNA	4	−	0.46	−	0.54	1.222
EFHC2_pyro	326	1	wing shield feather	cDNA	4	−	0.58	−	0.42	0.695
EFHC2_pyro	3113	1	wing shield feather	cDNA	4	−	0.22	−	0.78	3.545
EFHC2_pyro	3490	4	wing shield feather	cDNA	4	−	0.44	−	0.56	1.325
EFHC2_pyro	51	4	wing shield feather	cDNA	4	−	0.6	−	0.4	0.723
EFHC2_pyro	64	2	wing shield feather	cDNA	4	−	0.59	−	0.41	0.695
EFHC2_pyro	123	4	wing shield feather	cDNA	4	−	0.44	−	0.56	1.273
EFHC2_pyro	444	4	wing shield feather	cDNA	4	−	0.2	−	0.8	3.8412
EFHC2_pyro	2801	1	blood	gDNA	4	−	0.51	−	0.49	−
EFHC2_pyro	2803	1	blood	gDNA	4	−	0.5	−	0.5	−
EFHC2_pyro	2805	1	blood	gDNA	4	−	0.52	−	0.48	−
EFHC2_pyro	2787	1	blood	gDNA	4	−	0.5	−	0.5	−
EFHC2_pyro	325	1	blood	gDNA	4	−	0.51	−	0.49	−
EFHC2_pyro	326	1	blood	gDNA	4	−	0.49	−	0.51	−
EFHC2_pyro	3113	1	blood	gDNA	4	−	0.5	−	0.5	−
EFHC2_pyro	3490	4	blood	gDNA	4	−	0.51	−	0.49	−
EFHC2_pyro	51	4	blood	gDNA	4	−	0.52	−	0.48	−
EFHC2_pyro	64	2	blood	gDNA	4	−	0.5	−	0.5	−
EFHC2_pyro	123	4	blood	gDNA	4	−	0.5	−	0.5	−
EFHC2_pyro	444	4	blood	gDNA	4	−	0.49	−	0.51	−
NDP_pyro	2805	1	dorsal feather	cDNA	2	0.4	0.6	−	−	2.159
NDP_pyro	2787	1	dorsal feather	cDNA	2	0.3	0.7	−	−	1.833
NDP_pyro	326	1	dorsal feather	cDNA	2	0.32	0.68	−	−	4.143
NDP_pyro	3113	1	dorsal feather	cDNA	2	0.42	0.58	−	−	3.203
NDP_pyro	3490	4	dorsal feather	cDNA	2	0.06	0.94	−	−	6.472
NDP_pyro	51	4	dorsal feather	cDNA	2	0.16	0.84	−	−	4.987
NDP_pyro	64	2	dorsal feather	cDNA	2	0.27	0.73	−	−	3.074
NDP_pyro	123	4	dorsal feather	cDNA	2	0.11	0.89	−	−	6.742
NDP_pyro	444	4	dorsal feather	cDNA	2	0.24	0.76	−	−	3.734
NDP_pyro	2805	1	blood	gDNA	2	0.57	0.43	−	−	−
NDP_pyro	2787	1	blood	gDNA	2	0.58	0.42	−	−	−
NDP_pyro	326	1	blood	gDNA	2	0.56	0.44	−	−	−
NDP_pyro	3113	1	blood	gDNA	2	0.57	0.43	−	−	−
NDP_pyro	3490	4	blood	gDNA	2	0.58	0.42	−	−	−
NDP_pyro	51	4	blood	gDNA	2	0.57	0.43	−	−	−
NDP_pyro	64	2	blood	gDNA	2	0.58	0.42	−	−	−
NDP_pyro	123	4	blood	gDNA	2	0.58	0.42	−	−	−
NDP_pyro	444	4	blood	gDNA	2	0.57	0.43	−	−	−
NDP_pyro	2805	1	tail feather	cDNA	2	0.4	0.6	−	−	1.988
NDP_pyro	2787	1	tail feather	cDNA	2	0.45	0.55	−	−	3.222
NDP_pyro	326	1	tail feather	cDNA	2	0.25	0.75	−	−	2.705
NDP_pyro	3113	1	tail feather	cDNA	2	0.31	0.69	−	−	1.831
NDP_pyro	3490	4	tail feather	cDNA	2	0.17	0.83	−	−	21.635
NDP_pyro	51	4	tail feather	cDNA	2	0.21	0.79	−	−	6.959
NDP_pyro	64	2	tail feather	cDNA	2	0.31	0.69	−	−	3.734
NDP_pyro	123	4	tail feather	cDNA	2	0.17	0.83	−	−	11.173
NDP_pyro	444	4	tail feather	cDNA	2	0.27	0.73	−	−	4.198
NDP_pyro	2805	1	blood	gDNA	2	0.59	0.41	−	−	−
NDP_pyro	2787	1	blood	gDNA	2	0.6	0.4	−	−	−
NDP_pyro	326	1	blood	gDNA	2	0.58	0.42	−	−	−
NDP_pyro	3113	1	blood	gDNA	2	0.59	0.41	−	−	−
NDP_pyro	3490	4	blood	gDNA	2	0.57	0.43	−	−	−
NDP_pyro	51	4	blood	gDNA	2	0.57	0.43	−	−	−
NDP_pyro	64	2	blood	gDNA	2	0.58	0.42	−	−	−
NDP_pyro	123	4	blood	gDNA	2	0.58	0.42	−	−	−
NDP_pyro	444	4	blood	gDNA	2	0.58	0.42	−	−	−
