# Supplementary material for: Introgression of regulatory alleles and a missense coding mutation drive plumage pattern diversity in the rock pigeon
Source: eLife. 2018 Jul 17;7:e34803. doi: 10.7554/eLife.34803 (PMC6050045; doi:10.7554/eLife.34803)
Supplement: Figure 5—source data 1. [file elife-34803-fig5-data1.xlsx]

## Sheet: Fig5C_sourcedata
Figure 5C - Source Data 1. Number of SNPs between combinations of homozygous bar, checker, and C. guinea
Sample 1 index ID	Sample 2 index ID	SNP number	comparison_group
58	75	1481	bar vs. checker
58	77	1491	bar vs. checker
58	84	1482	bar vs. checker
58	87	1490	bar vs. checker
58	90	1478	bar vs. checker
58	92	1488	bar vs. checker
58	95	1480	bar vs. checker
58	97	1476	bar vs. checker
58	98	1489	bar vs. checker
58	100	1484	bar vs. checker
58	102	1481	bar vs. checker
72	75	1739	bar vs. checker
72	77	1738	bar vs. checker
72	84	1742	bar vs. checker
72	87	1733	bar vs. checker
72	90	1739	bar vs. checker
72	92	1736	bar vs. checker
72	95	1741	bar vs. checker
72	97	1738	bar vs. checker
72	98	1734	bar vs. checker
72	100	1741	bar vs. checker
72	102	1741	bar vs. checker
74	75	1626	bar vs. checker
74	77	1633	bar vs. checker
74	84	1625	bar vs. checker
74	87	1628	bar vs. checker
74	90	1624	bar vs. checker
74	92	1630	bar vs. checker
74	95	1624	bar vs. checker
74	97	1622	bar vs. checker
74	98	1631	bar vs. checker
74	100	1626	bar vs. checker
74	102	1629	bar vs. checker
80	75	1680	bar vs. checker
80	77	1687	bar vs. checker
80	84	1678	bar vs. checker
80	87	1682	bar vs. checker
80	90	1676	bar vs. checker
80	92	1682	bar vs. checker
80	95	1676	bar vs. checker
80	97	1673	bar vs. checker
80	98	1685	bar vs. checker
80	100	1682	bar vs. checker
80	102	1681	bar vs. checker
81	75	1647	bar vs. checker
81	77	1650	bar vs. checker
81	84	1648	bar vs. checker
81	87	1644	bar vs. checker
81	90	1647	bar vs. checker
81	92	1649	bar vs. checker
81	95	1645	bar vs. checker
81	97	1641	bar vs. checker
81	98	1644	bar vs. checker
81	100	1649	bar vs. checker
81	102	1651	bar vs. checker
82	75	1495	bar vs. checker
82	77	1495	bar vs. checker
82	84	1494	bar vs. checker
82	87	1494	bar vs. checker
82	90	1495	bar vs. checker
82	92	1495	bar vs. checker
82	95	1490	bar vs. checker
82	97	1489	bar vs. checker
82	98	1498	bar vs. checker
82	100	1496	bar vs. checker
82	102	1494	bar vs. checker
83	75	1486	bar vs. checker
83	77	1488	bar vs. checker
83	84	1483	bar vs. checker
83	87	1487	bar vs. checker
83	90	1482	bar vs. checker
83	92	1487	bar vs. checker
83	95	1480	bar vs. checker
83	97	1477	bar vs. checker
83	98	1488	bar vs. checker
83	100	1485	bar vs. checker
83	102	1484	bar vs. checker
89	75	1494	bar vs. checker
89	77	1501	bar vs. checker
89	84	1496	bar vs. checker
89	87	1502	bar vs. checker
89	90	1492	bar vs. checker
89	92	1503	bar vs. checker
89	95	1496	bar vs. checker
89	97	1489	bar vs. checker
89	98	1502	bar vs. checker
89	100	1498	bar vs. checker
89	102	1495	bar vs. checker
96	75	1494	bar vs. checker
96	77	1501	bar vs. checker
96	84	1496	bar vs. checker
96	87	1502	bar vs. checker
96	90	1492	bar vs. checker
96	92	1503	bar vs. checker
96	95	1496	bar vs. checker
96	97	1489	bar vs. checker
96	98	1502	bar vs. checker
96	100	1498	bar vs. checker
96	102	1495	bar vs. checker
101	75	1476	bar vs. checker
101	77	1481	bar vs. checker
101	84	1479	bar vs. checker
101	87	1477	bar vs. checker
101	90	1478	bar vs. checker
101	92	1479	bar vs. checker
101	95	1476	bar vs. checker
101	97	1473	bar vs. checker
101	98	1478	bar vs. checker
101	100	1480	bar vs. checker
101	102	1481	bar vs. checker
103	75	1656	bar vs. checker
103	77	1657	bar vs. checker
103	84	1654	bar vs. checker
103	87	1660	bar vs. checker
103	90	1656	bar vs. checker
103	92	1659	bar vs. checker
103	95	1646	bar vs. checker
103	97	1647	bar vs. checker
103	98	1655	bar vs. checker
103	100	1652	bar vs. checker
103	102	1652	bar vs. checker
104	75	1624	bar vs. checker
104	77	1633	bar vs. checker
104	84	1626	bar vs. checker
104	87	1631	bar vs. checker
104	90	1624	bar vs. checker
104	92	1631	bar vs. checker
104	95	1623	bar vs. checker
104	97	1621	bar vs. checker
104	98	1628	bar vs. checker
104	100	1628	bar vs. checker
104	102	1627	bar vs. checker
106	75	1728	bar vs. checker
106	77	1733	bar vs. checker
106	84	1725	bar vs. checker
106	87	1729	bar vs. checker
106	90	1724	bar vs. checker
106	92	1731	bar vs. checker
106	95	1724	bar vs. checker
106	97	1720	bar vs. checker
106	98	1732	bar vs. checker
106	100	1730	bar vs. checker
106	102	1731	bar vs. checker
110	75	1456	bar vs. checker
110	77	1463	bar vs. checker
110	84	1457	bar vs. checker
110	87	1460	bar vs. checker
110	90	1450	bar vs. checker
110	92	1457	bar vs. checker
110	95	1451	bar vs. checker
110	97	1445	bar vs. checker
110	98	1461	bar vs. checker
110	100	1456	bar vs. checker
110	102	1455	bar vs. checker
111	75	1456	bar vs. checker
111	77	1463	bar vs. checker
111	84	1455	bar vs. checker
111	87	1464	bar vs. checker
111	90	1453	bar vs. checker
111	92	1460	bar vs. checker
111	95	1451	bar vs. checker
111	97	1448	bar vs. checker
111	98	1462	bar vs. checker
111	100	1456	bar vs. checker
111	102	1459	bar vs. checker
113	75	1480	bar vs. checker
113	77	1475	bar vs. checker
113	84	1483	bar vs. checker
113	87	1477	bar vs. checker
113	90	1484	bar vs. checker
113	92	1481	bar vs. checker
113	95	1482	bar vs. checker
113	97	1477	bar vs. checker
113	98	1478	bar vs. checker
113	100	1480	bar vs. checker
113	102	1482	bar vs. checker
CGUI_REF	58	1604	bar vs. guinea
CGUI_REF	72	1860	bar vs. guinea
CGUI_REF	74	1753	bar vs. guinea
CGUI_REF	80	1814	bar vs. guinea
CGUI_REF	81	1777	bar vs. guinea
CGUI_REF	82	1623	bar vs. guinea
CGUI_REF	83	1620	bar vs. guinea
CGUI_REF	89	1624	bar vs. guinea
CGUI_REF	96	1874	bar vs. guinea
CGUI_REF	101	1612	bar vs. guinea
CGUI_REF	103	1784	bar vs. guinea
CGUI_REF	104	1752	bar vs. guinea
CGUI_REF	106	1851	bar vs. guinea
CGUI_REF	110	1587	bar vs. guinea
CGUI_REF	111	1583	bar vs. guinea
CGUI_REF	113	1614	bar vs. guinea
CGUI_REF	75	381	checker vs. guinea
CGUI_REF	77	388	checker vs. guinea
CGUI_REF	84	386	checker vs. guinea
CGUI_REF	87	391	checker vs. guinea
CGUI_REF	90	379	checker vs. guinea
CGUI_REF	92	392	checker vs. guinea
CGUI_REF	95	378	checker vs. guinea
CGUI_REF	97	379	checker vs. guinea
CGUI_REF	98	394	checker vs. guinea
CGUI_REF	100	381	checker vs. guinea
CGUI_REF	102	384	checker vs. guinea
75	77	21	checker vs. checker
75	84	23	checker vs. checker
75	87	26	checker vs. checker
75	90	12	checker vs. checker
75	92	27	checker vs. checker
75	95	21	checker vs. checker
75	97	24	checker vs. checker
75	98	37	checker vs. checker
75	100	16	checker vs. checker
75	102	18	checker vs. checker
77	84	26	checker vs. checker
77	87	13	checker vs. checker
77	90	25	checker vs. checker
77	92	26	checker vs. checker
77	95	24	checker vs. checker
77	97	28	checker vs. checker
77	98	38	checker vs. checker
77	100	25	checker vs. checker
77	102	28	checker vs. checker
84	87	25	checker vs. checker
84	90	21	checker vs. checker
84	92	30	checker vs. checker
84	95	20	checker vs. checker
84	97	26	checker vs. checker
84	98	36	checker vs. checker
84	100	23	checker vs. checker
84	102	25	checker vs. checker
87	90	26	checker vs. checker
87	92	23	checker vs. checker
87	95	27	checker vs. checker
87	97	33	checker vs. checker
87	98	39	checker vs. checker
87	100	30	checker vs. checker
87	102	31	checker vs. checker
90	92	23	checker vs. checker
90	95	17	checker vs. checker
90	97	22	checker vs. checker
90	98	37	checker vs. checker
90	100	16	checker vs. checker
90	102	18	checker vs. checker
92	95	28	checker vs. checker
92	97	33	checker vs. checker
92	98	40	checker vs. checker
92	100	27	checker vs. checker
92	102	31	checker vs. checker
95	97	20	checker vs. checker
95	98	36	checker vs. checker
95	100	13	checker vs. checker
95	102	21	checker vs. checker
97	98	43	checker vs. checker
97	100	20	checker vs. checker
97	102	23	checker vs. checker
98	100	37	checker vs. checker
98	102	39	checker vs. checker
100	102	16	checker vs. checker
58	72	601	bar vs. bar
58	74	783	bar vs. bar
58	80	767	bar vs. bar
58	81	744	bar vs. bar
58	82	608	bar vs. bar
58	83	495	bar vs. bar
58	89	510	bar vs. bar
58	96	609	bar vs. bar
58	101	568	bar vs. bar
58	103	782	bar vs. bar
58	104	746	bar vs. bar
58	106	836	bar vs. bar
58	110	594	bar vs. bar
58	111	613	bar vs. bar
58	113	572	bar vs. bar
72	74	856	bar vs. bar
72	80	830	bar vs. bar
72	81	856	bar vs. bar
72	82	832	bar vs. bar
72	83	794	bar vs. bar
72	89	783	bar vs. bar
72	96	456	bar vs. bar
72	101	822	bar vs. bar
72	103	835	bar vs. bar
72	104	722	bar vs. bar
72	106	780	bar vs. bar
72	110	813	bar vs. bar
72	111	833	bar vs. bar
72	113	819	bar vs. bar
74	80	719	bar vs. bar
74	81	743	bar vs. bar
74	82	726	bar vs. bar
74	83	721	bar vs. bar
74	89	706	bar vs. bar
74	96	807	bar vs. bar
74	101	725	bar vs. bar
74	103	679	bar vs. bar
74	104	711	bar vs. bar
74	106	739	bar vs. bar
74	110	712	bar vs. bar
74	111	727	bar vs. bar
74	113	727	bar vs. bar
80	81	524	bar vs. bar
80	82	776	bar vs. bar
80	83	721	bar vs. bar
80	89	680	bar vs. bar
80	96	804	bar vs. bar
80	101	472	bar vs. bar
80	103	315	bar vs. bar
80	104	708	bar vs. bar
80	106	712	bar vs. bar
80	110	747	bar vs. bar
80	111	755	bar vs. bar
80	113	488	bar vs. bar
81	82	703	bar vs. bar
81	83	650	bar vs. bar
81	89	493	bar vs. bar
81	96	859	bar vs. bar
81	101	386	bar vs. bar
81	103	455	bar vs. bar
81	104	756	bar vs. bar
81	106	644	bar vs. bar
81	110	717	bar vs. bar
81	111	744	bar vs. bar
81	113	382	bar vs. bar
82	83	492	bar vs. bar
82	89	537	bar vs. bar
82	96	861	bar vs. bar
82	101	525	bar vs. bar
82	103	714	bar vs. bar
82	104	712	bar vs. bar
82	106	808	bar vs. bar
82	110	563	bar vs. bar
82	111	562	bar vs. bar
82	113	530	bar vs. bar
83	89	475	bar vs. bar
83	96	805	bar vs. bar
83	101	445	bar vs. bar
83	103	669	bar vs. bar
83	104	685	bar vs. bar
83	106	787	bar vs. bar
83	110	532	bar vs. bar
83	111	614	bar vs. bar
83	113	454	bar vs. bar
89	96	786	bar vs. bar
89	101	410	bar vs. bar
89	103	625	bar vs. bar
89	104	707	bar vs. bar
89	106	592	bar vs. bar
89	110	573	bar vs. bar
89	111	590	bar vs. bar
89	113	415	bar vs. bar
96	101	816	bar vs. bar
96	103	823	bar vs. bar
96	104	762	bar vs. bar
96	106	788	bar vs. bar
96	110	822	bar vs. bar
96	111	846	bar vs. bar
96	113	829	bar vs. bar
101	103	435	bar vs. bar
101	104	690	bar vs. bar
101	106	726	bar vs. bar
101	110	524	bar vs. bar
101	111	585	bar vs. bar
101	113	37	bar vs. bar
103	104	708	bar vs. bar
103	106	676	bar vs. bar
103	110	709	bar vs. bar
103	111	712	bar vs. bar
103	113	435	bar vs. bar
104	106	752	bar vs. bar
104	110	675	bar vs. bar
104	111	698	bar vs. bar
104	113	699	bar vs. bar
106	110	783	bar vs. bar
106	111	808	bar vs. bar
106	113	736	bar vs. bar
110	111	488	bar vs. bar
110	113	531	bar vs. bar
111	113	591	bar vs. bar
index ID	NCBI ID
58	SRS346864
72	SRS346886
73	SRS346888
74	SRS346887
75	SRS346872
77	SRS346873
80	SRS346874
81	SRS346875
82	SRS346876
83	SRS346877
84	SRS346878
87	SRS346880
89	SRS346881
90	SRS346882
92	SRS346883
95	SRS346885
96	SRS346897
97	SRS346898
98	SRS346899
100	SRS346901
101	SRS346902
102	SRS346903
103	SRS346904
104	SRS346871
106	SRS346891
107	SRS346892
108	SRS346893
110	SRS346895
111	SRS346896
113	SRS346868
CGUI_REF (C. guinea)	SRS1416880
