# Supplementary material for: Introgression of regulatory alleles and a missense coding mutation drive plumage pattern diversity in the rock pigeon
Source: eLife. 2018 Jul 17;7:e34803. doi: 10.7554/eLife.34803 (PMC6050045; doi:10.7554/eLife.34803)
Supplement: Supplementary file 1. [file elife-34803-supp1.xlsx]

## Sheet: Table S1
Supplementary file 1. Primer Sequences Used in This Study
Target	Primer sequence (5’ to 3’)
Name
CNV break point primers
Upstream End Forward	ACA GGA TGT CTT ATC TAG CCA TTG A
Upstream End Reverse	AGC GGA CCT TTA TAT AGC ATA TTC TCT TA
Downstream End Forward	GTT GAT GTT TGA ATT GTA AGT CCA AGT C
Downstream End Reverse	GAT TAG TCA GTA AGA CCA CTC TGT TTA TC
CNV Taqman assay
Assay ID	cnvtaq1_CC1RVED
qRT-PCR primers (Forward and Reverse pairs)
Actb	CCCAAAGCCAACAGAGAGAA
	ACCAGAGGCATACAGGGACA
NDP	CTGTATGAGGCATCACTATGTCG
	GAGCCAGCAGCACCATCT
EFHC2	TGCAGTGGCTCAAGAAAAAC
	TCCACTTGCTTATGATCATCTTTT
MitF	AGACAGAAGAAGTTGGAACATGC
	CCGAGCTTGCATCTCAAGT
Sox10	GCACCCAGAACACTCCTCA
	CCTGCAGCTCAGTCTTAGGG
Tyrosinase	CACCCCACCAACCCTAATCT
	GGCTGTTGTACTCTTCAGATCG
MaoA	GGAGACAGCTACCCAATGGA
	GAGATCCTGCCCATACTGTGT
MaoB	TCAAGTGCATTGTGTACTATAAGGAAA
	CAGTCTTCTACATTTTCGAGCAAG
Fundc1	TCTGTAGCTACCCAGATTGTGATG
	CAAGCTTTCCGACTTTCTGG
NDP SNP pyrosequencing assay_1
Forward	ATACTCTACCTCCCTCTGCTGTTA
Reverse (biotinylated)	GTCAGTGTCTCCCATCATTGC
Sequencing primer	ACAATGGGAAATCATGTA
Sequence to analyze	(C/A)TTGCAGCTTCGATTTCCATGCTCTC
EFHC2 SNP pyrosequencing assay_2
Forward (biotinylated)	TCTGCACTATTATTTGGCTGATG
Reverse	CTTATCTCTTCTGAGGAAAAGTGG
Sequencing primer	CTGAGGAAAAGTGGAAC
Sequence to analyze	TG(C/T)ATCCCGGCCTGAGTTTACTGGTAGA
Amplification of NDP exons for Sanger sequencing
NDP exon 1 (AV54 Forward)	GAAAGGAACTGGCTGCCAGAATTTG
NDP exon 1 (AV54 Reverse)	CAAATGGCTCATTTTAACAACTCTGCTGACA
NDP exon 2 (AV55 Forward)	CTTCCACTGGTGTTAGCTATGTGCTG
NDP exon 2 (AV55 Reverse)	CATCAGCCTCACCTCGGGTTTCTT
Amplification of EFHC2 exons for Sanger sequencing
EFHC2 exon 4 (AV97 Forward)	CAT GTT CTA ATA TTA GAT GGT ACC CCA CAG TAT G
EFHC2 exon 4 (AV97 Reverse)	CTA AAT ATC ATT ACA ATC CTA AAA CAG GAT TTT CAA AAC AAG
EFHC2 exon 9 (AV341 Forward)	TGG ATA CAT TCT TTA AAG ATC TAA ATA CAA C
EFHC2 exon 9 (AV341 Reverse)	CAG CTT AGG ATA AAT AGA GGA AAC TTA
Amplification within minimal haplotype to determine wing pattern
AV17: Forward	TGT CTG CGG TGC TTA CAT ACA ATG ACT G
AV17: Reverse	TCT CAT GGG GCA GCA CTC CAC
Amplification of NDP transcript (intron-spanning)
AV200: Forward	GAA ATC ATG TAC TTG CAG CTT CGA TTT C
AV200: Reverse	CTC ACA GTG ACA GGA GAG GAT GTA G
