# Supplementary material for: Introgression of regulatory alleles and a missense coding mutation drive plumage pattern diversity in the rock pigeon
Source: eLife. 2018 Jul 17;7:e34803. doi: 10.7554/eLife.34803 (PMC6050045; doi:10.7554/eLife.34803)
Supplement: Supplementary file 2. [file elife-34803-supp2.xlsx]

## Sheet: VISTA
VISTA Scaffold 68 hits
Scaffold	start_position	end_position	alignment_block_length	percent_ID	query_name
scaffold68	642159	642221	62	71.4286	Mouse_mm9_chr18:34290952-34294024_element_1329
scaffold68	5080093	5080146	53	75	Mouse_mm9_chr15:60684551-60685842_element_642
scaffold68	6371908	6371959	51	75.5556	Mouse_mm9_chr5:19584950-19588606_element_43
scaffold68	7089139	7089193	54	74.0741	Mouse_mm9_chr14:99407818-99411860_element_829
scaffold68	7527415	7527483	68	69.4915	Mouse_mm9_chr2:165845157-165848962_element_1346
scaffold68	8980275	8980333	58	85.4839	Mouse_mm9_chr9:87943415-87945786_element_898
scaffold68	9359923	9359977	54	77.0833	Mouse_mm9_chr11:26389088-26391733_element_57
scaffold68	10656239	10656295	56	90.566	Mouse_mm9_chr17:29599358-29603061_element_755
scaffold68	10656240	10656291	51	98	Mouse_mm9_chr15:90846953-90850479_element_1478

## Sheet: REPTILE
REPTILE Scaffold 68 hits
Scaffold	start_position	end_position	alignment_block_length	percent_ID	query_name
scaffold68	4218	4272	54	73.5849	chr1_56977200_56979200_bin_3197532_0.5915_REPTILE_pred_E11_5_LM.bed::chr1:56977200-56979200
scaffold68	18145	18204	59	73.0159	chr1_107899800_107901800_bin_3706758_0.5215_REPTILE_pred_E11_5_HB.bed::chr1:107899800-107901800
scaffold68	40409	40470	61	73.8462	chr10_46226129_46226617_dmr_49063_0.527_REPTILE_pred_E11_5_MB.bed::chr10:46226129-46226617
scaffold68	40894	40953	59	80.3279	chr17_6762900_6764900_bin_24851636_0.559_REPTILE_pred_E11_5_FB.bed::chr17:6762900-6764900
scaffold68	40894	40953	59	80.3279	chr17_6763100_6765100_bin_24851638_0.5495_REPTILE_pred_E11_5_MB.bed::chr17:6763100-6765100
scaffold68	41796	41849	53	76	chr17_28984000_28986000_bin_25073847_0.8565_REPTILE_pred_mESC.bed::chr17:28984000-28986000
scaffold68	50759	50810	51	76.7857	chr12_31618536_31618864_dmr_104649_0.562_REPTILE_pred_E11_5_HT.bed::chr12:31618536-31618864
scaffold68	69349	69411	62	71.875	chr10_126813328_126813758_dmr_67435_0.601_REPTILE_pred_E11_5_LM.bed::chr10:126813328-126813758
scaffold68	69828	69925	97	78.3505	chr13_51416600_51418600_bin_20822418_0.5095_REPTILE_pred_E11_5_LM.bed::chr13:51416600-51418600
scaffold68	69828	69925	97	78.3505	chr13_51417300_51419300_bin_20822425_0.517_REPTILE_pred_E11_5_LV.bed::chr13:51417300-51419300
scaffold68	72980	73046	66	73.3333	chr3_131638206_131638548_dmr_342964_0.5385_REPTILE_pred_E11_5_LM.bed::chr3:131638206-131638548
scaffold68	80575	80633	58	74.5763	chr1_134912074_134912399_dmr_24018_0.7955_REPTILE_pred_E11_5_HT.bed::chr1:134912074-134912399
scaffold68	92061	92116	55	73.3333	chr4_33734600_33736600_bin_8341356_0.5825_REPTILE_pred_E11_5_HT.bed::chr4:33734600-33736600
scaffold68	104894	104966	72	66.6667	chr15_83451668_83452420_dmr_192183_0.5205_REPTILE_pred_E11_5_HT.bed::chr15:83451668-83452420
scaffold68	104894	104966	72	66.6667	chr15_83451668_83452420_dmr_192183_0.6025_REPTILE_pred_E11_5_LV.bed::chr15:83451668-83452420
scaffold68	110608	110672	64	84.375	chr17_31502431_31502994_dmr_225648_0.5775_REPTILE_pred_E11_5_LV.bed::chr17:31502431-31502994
scaffold68	133056	133257	201	71.0784	chr17_31540400_31542400_bin_25099411_0.908_REPTILE_pred_E11_5_LM.bed::chr17:31540400-31542400
scaffold68	133056	133257	201	71.0784	chr17_31541421_31541984_dmr_225662_0.7265_REPTILE_pred_E11_5_NT.bed::chr17:31541421-31541984
scaffold68	136364	136429	65	71.6418	chr16_92823173_92823605_dmr_217329_0.588_REPTILE_pred_E11_5_LV.bed::chr16:92823173-92823605
scaffold68	136388	136439	51	75	chr12_87759300_87761300_bin_19984554_0.696_REPTILE_pred_mESC.bed::chr12:87759300-87761300
scaffold68	151232	151284	52	76.9231	chr13_95679134_95680239_dmr_144348,dmr_144349_0.62_REPTILE_pred_E11_5_HT.bed::chr13:95679134-95680239
scaffold68	151232	151284	52	76.9231	chr13_95679134_95680239_dmr_144348,dmr_144349_0.885_REPTILE_pred_E11_5_LV.bed::chr13:95679134-95680239
scaffold68	158419	158478	59	89.8305	chr17_31583347_31583995_dmr_225679,dmr_225680_0.6775_REPTILE_pred_mESC.bed::chr17:31583347-31583995
scaffold68	162010	162177	167	83.2335	chr17_31590525_31591379_dmr_225685_0.95_REPTILE_pred_mESC.bed::chr17:31590525-31591379
scaffold68	177944	178003	59	73.1343	chr16_90234100_90236100_bin_24704270_0.6135_REPTILE_pred_E11_5_HT.bed::chr16:90234100-90236100
scaffold68	192728	192790	62	74.6479	chr12_27786300_27788300_bin_19384824_0.6905_REPTILE_pred_E11_5_HT.bed::chr12:27786300-27788300
scaffold68	221750	221810	60	84.375	chr12_55572900_55574900_bin_19662690_0.5835_REPTILE_pred_E11_5_MB.bed::chr12:55572900-55574900
scaffold68	221764	221821	57	80.3279	chr11_68955900_68957900_bin_18575694_0.6045_REPTILE_pred_mESC.bed::chr11:68955900-68957900
scaffold68	221764	221821	57	80.3279	chr11_68956300_68958300_bin_18575698_0.5985_REPTILE_pred_E11_5_LM.bed::chr11:68956300-68958300
scaffold68	222375	222475	100	71.9101	chr10_45452400_45454400_bin_17033709_0.6085_REPTILE_pred_E11_5_LV.bed::chr10:45452400-45454400
scaffold68	230175	230235	60	76.4706	chr1_151103100_151105100_bin_4138791_0.5825_REPTILE_pred_E11_5_LV.bed::chr1:151103100-151105100
scaffold68	233144	233199	55	73.5849	chr11_35864564_35866038_dmr_74862_0.575_REPTILE_pred_E11_5_HB.bed::chr11:35864564-35866038
scaffold68	233144	233199	55	73.5849	chr11_35864564_35866038_dmr_74862_0.6505_REPTILE_pred_E11_5_MB.bed::chr11:35864564-35866038
scaffold68	233144	233199	55	73.5849	chr11_35864564_35866038_dmr_74862_0.651_REPTILE_pred_E11_5_NT.bed::chr11:35864564-35866038
scaffold68	233144	233199	55	73.5849	chr11_35864564_35866038_dmr_74862_0.674_REPTILE_pred_E11_5_CF.bed::chr11:35864564-35866038
scaffold68	233144	233199	55	73.5849	chr11_35864564_35866038_dmr_74862_0.726_REPTILE_pred_E11_5_LM.bed::chr11:35864564-35866038
scaffold68	233144	233199	55	73.5849	chr11_35864564_35866038_dmr_74862_0.7755_REPTILE_pred_E11_5_FB.bed::chr11:35864564-35866038
scaffold68	257464	257518	54	77.3585	chr13_35833949_35834735_dmr_130245,dmr_130246_0.551_REPTILE_pred_E11_5_HT.bed::chr13:35833949-35834735
scaffold68	257464	257518	54	77.3585	chr13_35833949_35834735_dmr_130245,dmr_130246_0.564_REPTILE_pred_E11_5_LV.bed::chr13:35833949-35834735
scaffold68	257464	257518	54	77.3585	chr13_35833949_35834735_dmr_130245,dmr_130246_0.903_REPTILE_pred_mESC.bed::chr13:35833949-35834735
scaffold68	261466	261529	63	72.8814	chr1_88574400_88576400_bin_3513504_0.723_REPTILE_pred_mESC.bed::chr1:88574400-88576400
scaffold68	263577	263637	60	75.8621	chr17_13006400_13008400_bin_24914071_0.544_REPTILE_pred_E11_5_MB.bed::chr17:13006400-13008400
scaffold68	263581	263639	58	81.3559	chr11_85842500_85844500_bin_18744560_0.527_REPTILE_pred_E11_5_CF.bed::chr11:85842500-85844500
scaffold68	286318	286425	107	92.5926	chr17_31653600_31655600_bin_25100543_0.608_REPTILE_pred_mESC.bed::chr17:31653600-31655600
scaffold68	292175	292263	88	69.0476	chr18_6765900_6767900_bin_25801539_0.505_REPTILE_pred_E11_5_HT.bed::chr18:6765900-6767900
scaffold68	302796	302857	61	74.1379	chr1_155040900_155042900_bin_4178169_0.7725_REPTILE_pred_E11_5_HT.bed::chr1:155040900-155042900
scaffold68	316902	316961	59	71.9298	chr3_96157400_96159400_bin_7365187_0.8975_REPTILE_pred_mESC.bed::chr3:96157400-96159400
scaffold68	323263	323320	57	85.4545	chr13_51677006_51677356_dmr_135149_0.5435_REPTILE_pred_E11_5_LV.bed::chr13:51677006-51677356
scaffold68	342982	343048	66	70.9677	chr10_38552190_38552613_dmr_46732_0.58_REPTILE_pred_E11_5_FB.bed::chr10:38552190-38552613
scaffold68	345217	345270	53	72.549	chr18_25555500_25557500_bin_25989435_0.5525_REPTILE_pred_E11_5_MB.bed::chr18:25555500-25557500
scaffold68	345217	345270	53	72.549	chr18_25556000_25558000_bin_25989440_0.6165_REPTILE_pred_E11_5_FB.bed::chr18:25556000-25558000
scaffold68	346698	346755	57	75	chr15_79163300_79165300_bin_23553125_0.554_REPTILE_pred_E11_5_HB.bed::chr15:79163300-79165300
scaffold68	346698	346755	57	75	chr15_79163500_79165500_bin_23553127_0.5255_REPTILE_pred_E11_5_CF.bed::chr15:79163500-79165500
scaffold68	347625	347681	56	70.5882	chr16_8524546_8525297_dmr_199593_0.5585_REPTILE_pred_E11_5_HT.bed::chr16:8524546-8525297
scaffold68	348025	348078	53	72.3404	chr17_9165600_9167600_bin_24875663_0.516_REPTILE_pred_E11_5_NT.bed::chr17:9165600-9167600
scaffold68	348025	348078	53	72.3404	chr17_9166900_9168900_bin_24875676_0.7235_REPTILE_pred_mESC.bed::chr17:9166900-9168900
scaffold68	348025	348078	53	72.3404	chr17_9167400_9169400_bin_24875681_0.64_REPTILE_pred_E11_5_HB.bed::chr17:9167400-9169400
scaffold68	348025	348078	53	72.3404	chr17_9167500_9169500_bin_24875682_0.5415_REPTILE_pred_E11_5_LM.bed::chr17:9167500-9169500
scaffold68	352289	352356	67	66.6667	chr1_193495800_193497800_bin_4562718_0.5015_REPTILE_pred_mESC.bed::chr1:193495800-193497800
scaffold68	358115	358167	52	92.5926	chr17_32165000_32167000_bin_25105657_0.5055_REPTILE_pred_E11_5_LM.bed::chr17:32165000-32167000
scaffold68	362333	362391	58	88.8889	chr4_57586614_57587281_dmr_360259_0.747_REPTILE_pred_E11_5_HT.bed::chr4:57586614-57587281
scaffold68	392474	392534	60	74.5763	chr12_57195100_57197100_bin_19678912_0.5145_REPTILE_pred_E11_5_MB.bed::chr12:57195100-57197100
scaffold68	403124	403179	55	74.5098	chr13_111805600_111807600_bin_21426308_0.5305_REPTILE_pred_E11_5_FB.bed::chr13:111805600-111807600
scaffold68	403124	403179	55	74.5098	chr13_111805600_111807600_bin_21426308_0.665_REPTILE_pred_E11_5_LM.bed::chr13:111805600-111807600
scaffold68	403124	403179	55	74.5098	chr13_111806000_111808000_bin_21426312_0.5525_REPTILE_pred_E11_5_NT.bed::chr13:111806000-111808000
scaffold68	417779	417852	73	73.4177	chr10_60207178_60207590_dmr_51045_0.769_REPTILE_pred_E11_5_HT.bed::chr10:60207178-60207590
scaffold68	441486	441547	61	70.3704	chr15_98628200_98630200_bin_23747774_0.5105_REPTILE_pred_E11_5_LM.bed::chr15:98628200-98630200
scaffold68	449056	449110	54	76.4706	chr17_73540285_73541170_dmr_234731_0.53_REPTILE_pred_E11_5_CF.bed::chr17:73540285-73541170
scaffold68	449056	449110	54	76.4706	chr17_73540285_73541170_dmr_234731_0.862_REPTILE_pred_E11_5_FB.bed::chr17:73540285-73541170
scaffold68	456124	456201	77	83.1169	chr10_117020600_117022600_bin_17749391_0.721_REPTILE_pred_E11_5_CF.bed::chr10:117020600-117022600
scaffold68	462843	462902	59	70.9677	chr17_35000100_35002100_bin_25134008_0.5015_REPTILE_pred_E11_5_LM.bed::chr17:35000100-35002100
scaffold68	477609	477664	55	69.6429	chr1_180903270_180903930_dmr_35190_0.6675_REPTILE_pred_E11_5_HT.bed::chr1:180903270-180903930
scaffold68	477609	477664	55	69.6429	chr1_180903270_180903930_dmr_35190_0.7735_REPTILE_pred_mESC.bed::chr1:180903270-180903930
scaffold68	477609	477664	55	69.6429	chr1_180903270_180903930_dmr_35190_0.798_REPTILE_pred_E11_5_LV.bed::chr1:180903270-180903930
scaffold68	478736	478797	61	70.7692	chr12_9572900_9574900_bin_19202690_0.5565_REPTILE_pred_E11_5_HT.bed::chr12:9572900-9574900
scaffold68	480170	480225	55	75	chr13_48170700_48172700_bin_20789959_0.537_REPTILE_pred_E11_5_NT.bed::chr13:48170700-48172700
scaffold68	480170	480225	55	75	chr13_48170800_48172800_bin_20789960_0.6515_REPTILE_pred_mESC.bed::chr13:48170800-48172800
scaffold68	483325	483419	94	86.1702	chr17_31849267_31850479_dmr_225791_0.551_REPTILE_pred_mESC.bed::chr17:31849267-31850479
scaffold68	485786	485837	51	78.2609	chr11_87709000_87711000_bin_18763225_0.702_REPTILE_pred_mESC.bed::chr11:87709000-87711000
scaffold68	493463	493537	74	70.1299	chr14_84156000_84158000_bin_22354029_0.6665_REPTILE_pred_mESC.bed::chr14:84156000-84158000
scaffold68	504413	504467	54	72.9167	chr1_85693155_85693569_dmr_16022_0.616_REPTILE_pred_E11_5_HT.bed::chr1:85693155-85693569
scaffold68	504413	504467	54	72.9167	chr1_85693155_85693569_dmr_16022_0.655_REPTILE_pred_E11_5_LV.bed::chr1:85693155-85693569
scaffold68	506701	506754	53	74.5455	chr2_29825200_29827200_bin_4880732_0.501_REPTILE_pred_E11_5_MB.bed::chr2:29825200-29827200
scaffold68	506701	506754	53	74.5455	chr2_29825200_29827200_bin_4880732_0.5045_REPTILE_pred_E11_5_LV.bed::chr2:29825200-29827200
scaffold68	506701	506754	53	74.5455	chr2_29825400_29827400_bin_4880734_0.5265_REPTILE_pred_E11_5_NT.bed::chr2:29825400-29827400
scaffold68	507728	507786	58	72.0588	chr2_173249100_173251100_bin_6314971_0.902_REPTILE_pred_mESC.bed::chr2:173249100-173251100
scaffold68	516497	516548	51	70.8333	chr12_57546000_57548000_bin_19682421_0.5175_REPTILE_pred_E11_5_FB.bed::chr12:57546000-57548000
scaffold68	516497	516548	51	70.8333	chr12_57546300_57548300_bin_19682424_0.556_REPTILE_pred_E11_5_CF.bed::chr12:57546300-57548300
scaffold68	516497	516548	51	70.8333	chr12_57547000_57549000_bin_19682431_0.5635_REPTILE_pred_E11_5_LV.bed::chr12:57547000-57549000
scaffold68	516497	516548	51	70.8333	chr12_57547400_57549400_bin_19682435_0.5105_REPTILE_pred_E11_5_LM.bed::chr12:57547400-57549400
scaffold68	523843	523896	53	74.5098	chr2_159606900_159608900_bin_6178549_0.555_REPTILE_pred_E11_5_LM.bed::chr2:159606900-159608900
scaffold68	541462	541514	52	75.4717	chr17_29859367_29860838_dmr_224973_0.794_REPTILE_pred_E11_5_LV.bed::chr17:29859367-29860838
scaffold68	542195	542247	52	75.8064	chr12_30009239_30009836_dmr_104218_0.5505_REPTILE_pred_E11_5_HB.bed::chr12:30009239-30009836
scaffold68	591971	592027	56	78.6885	chr4_120974400_120976400_bin_9213754_0.546_REPTILE_pred_E11_5_LV.bed::chr4:120974400-120976400
scaffold68	598917	598984	67	69.4915	chr12_4392578_4392879_dmr_99533_0.644_REPTILE_pred_mESC.bed::chr12:4392578-4392879
scaffold68	621055	621109	54	71.9298	chr15_69303022_69303938_dmr_188691_0.6445_REPTILE_pred_E11_5_HT.bed::chr15:69303022-69303938
scaffold68	648456	648507	51	75.9259	chr2_172756800_172758800_bin_6310048_0.6805_REPTILE_pred_E11_5_FB.bed::chr2:172756800-172758800
scaffold68	662477	662532	55	75	chr16_78265200_78267200_bin_24584581_0.5975_REPTILE_pred_E11_5_HT.bed::chr16:78265200-78267200
scaffold68	662477	662532	55	75	chr16_78266200_78268200_bin_24584591_0.501_REPTILE_pred_E11_5_LV.bed::chr16:78266200-78268200
scaffold68	662743	662866	123	80.3571	chr17_27824500_27826500_bin_25062252_0.708_REPTILE_pred_E11_5_LV.bed::chr17:27824500-27826500
scaffold68	662743	662866	123	80.3571	chr17_27824600_27826600_bin_25062253_0.6815_REPTILE_pred_E11_5_HT.bed::chr17:27824600-27826600
scaffold68	662823	662920	97	78.7234	chr11_97588600_97590600_bin_18862021_0.516_REPTILE_pred_E11_5_FB.bed::chr11:97588600-97590600
scaffold68	662823	662920	97	78.7234	chr11_97589400_97591400_bin_18862029_0.506_REPTILE_pred_E11_5_LM.bed::chr11:97589400-97591400
scaffold68	696398	696449	51	72	chr18_60731700_60733700_bin_26341197_0.5375_REPTILE_pred_E11_5_LM.bed::chr18:60731700-60733700
scaffold68	724237	724288	51	77.7778	chr16_58349086_58350771_dmr_210702,dmr_210703_0.519_REPTILE_pred_E11_5_HT.bed::chr16:58349086-58350771
scaffold68	727448	727508	60	72.8814	chr1_128406973_128407504_dmr_22066_0.547_REPTILE_pred_E11_5_FB.bed::chr1:128406973-128407504
scaffold68	727448	727508	60	72.8814	chr1_128406973_128407504_dmr_22066_0.5885_REPTILE_pred_E11_5_MB.bed::chr1:128406973-128407504
scaffold68	727448	727508	60	72.8814	chr1_128406973_128407504_dmr_22066_0.6095_REPTILE_pred_E11_5_HB.bed::chr1:128406973-128407504
scaffold68	727448	727508	60	72.8814	chr1_128406973_128407504_dmr_22066_0.617_REPTILE_pred_E11_5_NT.bed::chr1:128406973-128407504
scaffold68	727448	727508	60	72.8814	chr1_128406973_128407504_dmr_22066_0.627_REPTILE_pred_mESC.bed::chr1:128406973-128407504
scaffold68	729614	729682	68	72.3077	chr2_90931100_90933100_bin_5491791_0.505_REPTILE_pred_E11_5_LV.bed::chr2:90931100-90933100
scaffold68	734722	734784	62	71.6667	chr1_166002900_166004900_bin_4287789_0.543_REPTILE_pred_E11_5_LV.bed::chr1:166002900-166004900
scaffold68	751687	751742	55	75	chr16_17054900_17056900_bin_23972478_0.524_REPTILE_pred_E11_5_FB.bed::chr16:17054900-17056900
scaffold68	766675	766736	61	84.7458	chr11_121846400_121848400_bin_19104599_0.5775_REPTILE_pred_E11_5_HT.bed::chr11:121846400-121848400
scaffold68	766704	766791	87	75.5556	chr18_84935600_84937600_bin_26583236_0.562_REPTILE_pred_mESC.bed::chr18:84935600-84937600
scaffold68	768624	768685	61	66.6667	chr4_81762575_81763135_dmr_363899_0.666_REPTILE_pred_E11_5_LM.bed::chr4:81762575-81763135
scaffold68	776024	776084	60	73.0769	chr15_36660872_36661339_dmr_182023_0.6065_REPTILE_pred_E11_5_LM.bed::chr15:36660872-36661339
scaffold68	790156	790207	51	64.1026	chr19_23955631_23956703_dmr_265026_0.5505_REPTILE_pred_mESC.bed::chr19:23955631-23956703
scaffold68	810638	810702	64	69.8413	chr1_171903300_171905300_bin_4346793_0.7275_REPTILE_pred_mESC.bed::chr1:171903300-171905300
scaffold68	813491	813544	53	90	chr4_117317300_117319300_bin_9177183_0.558_REPTILE_pred_E11_5_MB.bed::chr4:117317300-117319300
scaffold68	813492	813790	298	82.7815	chr11_63272600_63274600_bin_18518861_0.5175_REPTILE_pred_mESC.bed::chr11:63272600-63274600
scaffold68	813603	813713	110	71.4286	chr17_30637800_30639800_bin_25090385_0.5975_REPTILE_pred_mESC.bed::chr17:30637800-30639800
scaffold68	813609	813687	78	83.1169	chr12_86930000_86932000_bin_19976261_0.8535_REPTILE_pred_mESC.bed::chr12:86930000-86932000
scaffold68	813609	813687	78	83.1169	chr12_86930900_86932900_bin_19976270_0.5025_REPTILE_pred_E11_5_NT.bed::chr12:86930900-86932900
scaffold68	813633	813790	157	75.6757	chr17_29062030_29063073_dmr_224619,dmr_224620_0.6165_REPTILE_pred_E11_5_HT.bed::chr17:29062030-29063073
scaffold68	813650	813726	76	85.3333	chr19_46444100_46446100_bin_27105348_0.622_REPTILE_pred_E11_5_HT.bed::chr19:46444100-46446100
scaffold68	813674	813777	103	79.8165	chr10_40362000_40364000_bin_16982805_0.5415_REPTILE_pred_E11_5_LV.bed::chr10:40362000-40364000
scaffold68	813682	813749	67	79.4118	chr11_102295300_102297300_bin_18909088_0.5455_REPTILE_pred_E11_5_LV.bed::chr11:102295300-102297300
scaffold68	813682	813749	67	79.4118	chr11_102296500_102298500_bin_18909100_0.507_REPTILE_pred_E11_5_NT.bed::chr11:102296500-102298500
scaffold68	813682	813749	67	79.4118	chr11_102296500_102298500_bin_18909100_0.5525_REPTILE_pred_E11_5_HB.bed::chr11:102296500-102298500
scaffold68	813682	813749	67	79.4118	chr11_102296700_102298700_bin_18909102_0.5325_REPTILE_pred_E11_5_LM.bed::chr11:102296700-102298700
scaffold68	829948	830001	53	77.5862	chr17_17827500_17829500_bin_24962282_0.511_REPTILE_pred_E11_5_HB.bed::chr17:17827500-17829500
scaffold68	829948	830001	53	77.5862	chr17_17827900_17829900_bin_24962286_0.524_REPTILE_pred_mESC.bed::chr17:17827900-17829900
scaffold68	847432	847490	58	70.3704	chr16_86894178_86894563_dmr_215423_0.6745_REPTILE_pred_E11_5_HT.bed::chr16:86894178-86894563
scaffold68	856156	856413	257	75.6654	chr10_78272700_78274700_bin_17361912_0.544_REPTILE_pred_E11_5_HT.bed::chr10:78272700-78274700
scaffold68	856156	856413	257	75.6654	chr10_78273184_78274016_dmr_55289_0.605_REPTILE_pred_mESC.bed::chr10:78273184-78274016
scaffold68	893076	893180	104	86.1111	chr12_110864300_110866300_bin_20215604_0.516_REPTILE_pred_E11_5_FB.bed::chr12:110864300-110866300
scaffold68	895973	896093	120	80.8333	chr10_78215900_78217900_bin_17361344_0.588_REPTILE_pred_E11_5_LV.bed::chr10:78215900-78217900
scaffold68	908948	909014	66	75	chr3_108751001_108752176_dmr_337808_0.7235_REPTILE_pred_E11_5_LV.bed::chr3:108751001-108752176
scaffold68	926296	926406	110	80.3738	chr10_78185100_78187100_bin_17361036_0.575_REPTILE_pred_E11_5_LV.bed::chr10:78185100-78187100
scaffold68	947343	947400	57	79.661	chr2_24520400_24522400_bin_4827684_0.5235_REPTILE_pred_E11_5_CF.bed::chr2:24520400-24522400
scaffold68	947343	947400	57	79.661	chr2_24520600_24522600_bin_4827686_0.5365_REPTILE_pred_E11_5_LV.bed::chr2:24520600-24522600
scaffold68	947343	947400	57	79.661	chr2_24520600_24522600_bin_4827686_0.5855_REPTILE_pred_E11_5_LM.bed::chr2:24520600-24522600
scaffold68	947343	947400	57	79.661	chr2_24520600_24522600_bin_4827686_0.6905_REPTILE_pred_E11_5_NT.bed::chr2:24520600-24522600
scaffold68	949935	950017	82	69.4444	chr11_120508900_120510900_bin_19091224_0.53_REPTILE_pred_E11_5_HT.bed::chr11:120508900-120510900
scaffold68	950877	950930	53	77.5862	chr14_22060735_22061248_dmr_154184_0.7625_REPTILE_pred_E11_5_NT.bed::chr14:22060735-22061248
scaffold68	968346	968408	62	73.6842	chr3_100474386_100474995_dmr_335356_0.5845_REPTILE_pred_E11_5_MB.bed::chr3:100474386-100474995
scaffold68	993911	993965	54	76.5957	chr13_84399700_84401700_bin_21152249_0.656_REPTILE_pred_E11_5_HB.bed::chr13:84399700-84401700
scaffold68	996833	996886	53	75	chr1_166281400_166283400_bin_4290574_0.5655_REPTILE_pred_E11_5_HT.bed::chr1:166281400-166283400
scaffold68	996833	996886	53	75	chr1_166281584_166282505_dmr_31233_0.8075_REPTILE_pred_E11_5_NT.bed::chr1:166281584-166282505
scaffold68	996833	996886	53	75	chr1_166281584_166282505_dmr_31233_0.829_REPTILE_pred_E11_5_HB.bed::chr1:166281584-166282505
scaffold68	996833	996886	53	75	chr1_166281584_166282505_dmr_31233_0.833_REPTILE_pred_E11_5_FB.bed::chr1:166281584-166282505
scaffold68	996833	996886	53	75	chr1_166281584_166282505_dmr_31233_0.8525_REPTILE_pred_E11_5_MB.bed::chr1:166281584-166282505
scaffold68	1008641	1008695	54	74.5098	chr15_102211816_102213583_dmr_198189,dmr_198190_0.9805_REPTILE_pred_mESC.bed::chr15:102211816-102213583
scaffold68	1009521	1009574	53	76.9231	chr3_98104500_98106500_bin_7384658_0.593_REPTILE_pred_E11_5_LM.bed::chr3:98104500-98106500
scaffold68	1037633	1037704	71	72.3077	chr17_26565300_26567300_bin_25049660_0.5485_REPTILE_pred_E11_5_HT.bed::chr17:26565300-26567300
scaffold68	1045203	1045270	67	71.6418	chr10_69792100_69794100_bin_17277106_0.557_REPTILE_pred_E11_5_HT.bed::chr10:69792100-69794100
scaffold68	1100051	1100107	56	70.4545	chr13_83987650_83988324_dmr_142180_0.556_REPTILE_pred_E11_5_FB.bed::chr13:83987650-83988324
scaffold68	1100051	1100107	56	70.4545	chr13_83987650_83988324_dmr_142180_0.6495_REPTILE_pred_E11_5_HB.bed::chr13:83987650-83988324
scaffold68	1100051	1100107	56	70.4545	chr13_83987650_83988324_dmr_142180_0.702_REPTILE_pred_E11_5_NT.bed::chr13:83987650-83988324
scaffold68	1101132	1101204	72	66.6667	chr3_121437644_121438001_dmr_339942_0.611_REPTILE_pred_E11_5_LV.bed::chr3:121437644-121438001
scaffold68	1104437	1104492	55	69.8113	chr12_52836035_52836897_dmr_108602,dmr_108603_0.58_REPTILE_pred_E11_5_HT.bed::chr12:52836035-52836897
scaffold68	1104437	1104492	55	69.8113	chr12_52836035_52836897_dmr_108602,dmr_108603_0.6225_REPTILE_pred_E11_5_MB.bed::chr12:52836035-52836897
scaffold68	1104600	1104654	54	73.4694	chr17_25603100_25605100_bin_25040038_0.5415_REPTILE_pred_E11_5_LM.bed::chr17:25603100-25605100
scaffold68	1112403	1112463	60	72.3077	chr1_193549600_193551600_bin_4563256_0.5115_REPTILE_pred_E11_5_HT.bed::chr1:193549600-193551600
scaffold68	1119363	1119419	56	78.4314	chr16_34861495_34862417_dmr_205781_0.5445_REPTILE_pred_E11_5_HT.bed::chr16:34861495-34862417
scaffold68	1130535	1130714	179	90.3614	chr18_10037000_10039000_bin_25834250_0.6375_REPTILE_pred_E11_5_LV.bed::chr18:10037000-10039000
scaffold68	1143014	1143079	65	73.4375	chr2_160932019_160933022_dmr_311337_0.6005_REPTILE_pred_E11_5_CF.bed::chr2:160932019-160933022
scaffold68	1143014	1143079	65	73.4375	chr2_160932019_160933022_dmr_311337_0.6285_REPTILE_pred_E11_5_LM.bed::chr2:160932019-160933022
scaffold68	1146343	1146402	59	73.6842	chr12_106476500_106478500_bin_20171726_0.54_REPTILE_pred_E11_5_NT.bed::chr12:106476500-106478500
scaffold68	1146343	1146402	59	73.6842	chr12_106476700_106478700_bin_20171728_0.5435_REPTILE_pred_E11_5_HB.bed::chr12:106476700-106478700
scaffold68	1152533	1152593	60	85	chr16_57242833_57243721_dmr_210371_0.53_REPTILE_pred_E11_5_LM.bed::chr16:57242833-57243721
scaffold68	1152533	1152593	60	85	chr16_57242833_57243721_dmr_210371_0.937_REPTILE_pred_mESC.bed::chr16:57242833-57243721
scaffold68	1160775	1160829	54	89.6552	chr14_30579900_30581900_bin_21818268_0.9425_REPTILE_pred_mESC.bed::chr14:30579900-30581900
scaffold68	1184369	1184432	63	71.6418	chr17_17599100_17601100_bin_24959998_0.5485_REPTILE_pred_E11_5_LV.bed::chr17:17599100-17601100
scaffold68	1193863	1193914	51	75	chr2_33847545_33848068_dmr_283169_0.654_REPTILE_pred_E11_5_LV.bed::chr2:33847545-33848068
scaffold68	1194854	1194912	58	75	chr12_10123176_10123648_dmr_100608_0.528_REPTILE_pred_E11_5_LM.bed::chr12:10123176-10123648
scaffold68	1199294	1199350	56	77.7778	chr3_59169100_59171100_bin_6995304_0.5205_REPTILE_pred_mESC.bed::chr3:59169100-59171100
scaffold68	1200099	1200165	66	73.1343	chr3_96426800_96428800_bin_7367881_0.6555_REPTILE_pred_E11_5_HT.bed::chr3:96426800-96428800
scaffold68	1200099	1200165	66	73.1343	chr3_96427000_96429000_bin_7367883_0.609_REPTILE_pred_E11_5_LM.bed::chr3:96427000-96429000
scaffold68	1203178	1203231	53	73.913	chr12_77779500_77781500_bin_19884756_0.544_REPTILE_pred_E11_5_LM.bed::chr12:77779500-77781500
scaffold68	1204585	1204656	71	76.7123	chr10_9438287_9438720_dmr_40926_0.557_REPTILE_pred_E11_5_NT.bed::chr10:9438287-9438720
scaffold68	1235723	1235774	51	75	chr2_32163618_32166296_dmr_282549,dmr_282550_0.905_REPTILE_pred_mESC.bed::chr2:32163618-32166296
scaffold68	1243522	1243580	58	72.7273	chr11_85733000_85735000_bin_18743465_0.511_REPTILE_pred_E11_5_LM.bed::chr11:85733000-85735000
scaffold68	1248949	1249012	63	73.1343	chr4_11005273_11005628_dmr_351596_0.568_REPTILE_pred_E11_5_LV.bed::chr4:11005273-11005628
scaffold68	1248949	1249012	63	73.1343	chr4_11005273_11005628_dmr_351596_0.654_REPTILE_pred_mESC.bed::chr4:11005273-11005628
scaffold68	1248950	1249012	62	73.8462	chr4_11004800_11006800_bin_8114058_0.511_REPTILE_pred_E11_5_LM.bed::chr4:11004800-11006800
scaffold68	1272022	1272078	56	73.5849	chr11_115840700_115842700_bin_19044542_0.542_REPTILE_pred_E11_5_FB.bed::chr11:115840700-115842700
scaffold68	1272022	1272078	56	73.5849	chr11_115840960_115841889_dmr_97186_0.6925_REPTILE_pred_E11_5_LV.bed::chr11:115840960-115841889
scaffold68	1272022	1272078	56	73.5849	chr11_115840960_115841889_dmr_97186_0.7905_REPTILE_pred_E11_5_HT.bed::chr11:115840960-115841889
scaffold68	1272022	1272078	56	73.5849	chr11_115840960_115841889_dmr_97186_0.9645_REPTILE_pred_mESC.bed::chr11:115840960-115841889
scaffold68	1292345	1292397	52	76.4706	chr11_71292800_71294800_bin_18599063_0.6725_REPTILE_pred_mESC.bed::chr11:71292800-71294800
scaffold68	1334969	1335021	52	87.037	chr4_55350400_55352400_bin_8557514_0.5155_REPTILE_pred_E11_5_LM.bed::chr4:55350400-55352400
scaffold68	1338967	1339028	61	74.6032	chr17_56760500_56762500_bin_25351612_0.5075_REPTILE_pred_E11_5_LM.bed::chr17:56760500-56762500
scaffold68	1347654	1347710	56	69.3878	chr3_9400876_9401177_dmr_318324_0.62_REPTILE_pred_E11_5_HT.bed::chr3:9400876-9401177
scaffold68	1351665	1351724	59	74.6269	chr1_36883400_36885400_bin_2996594_0.5745_REPTILE_pred_E11_5_HT.bed::chr1:36883400-36885400
scaffold68	1351665	1351724	59	74.6269	chr1_36884400_36886400_bin_2996604_0.807_REPTILE_pred_mESC.bed::chr1:36884400-36886400
scaffold68	1356178	1356230	52	76.4706	chr12_84326858_84327682_dmr_115894_0.556_REPTILE_pred_E11_5_LV.bed::chr12:84326858-84327682
scaffold68	1370376	1370430	54	71.4286	chr10_25023509_25024357_dmr_44728_0.5665_REPTILE_pred_E11_5_FB.bed::chr10:25023509-25024357
scaffold68	1377502	1377558	56	75.4717	chr14_52331556_52331910_dmr_160775_0.519_REPTILE_pred_mESC.bed::chr14:52331556-52331910
scaffold68	1377502	1377558	56	75.4717	chr14_52331556_52331910_dmr_160775_0.6005_REPTILE_pred_E11_5_HB.bed::chr14:52331556-52331910
scaffold68	1377502	1377558	56	75.4717	chr14_52331556_52331910_dmr_160775_0.6165_REPTILE_pred_E11_5_NT.bed::chr14:52331556-52331910
scaffold68	1377502	1377558	56	75.4717	chr14_52331556_52331910_dmr_160775_0.816_REPTILE_pred_E11_5_MB.bed::chr14:52331556-52331910
scaffold68	1377502	1377558	56	75.4717	chr14_52331556_52331910_dmr_160775_0.842_REPTILE_pred_E11_5_FB.bed::chr14:52331556-52331910
scaffold68	1412583	1412634	51	82	chr4_70410700_70412700_bin_8708117_0.637_REPTILE_pred_E11_5_FB.bed::chr4:70410700-70412700
scaffold68	1413483	1413539	56	72.4138	chr3_10233337_10233895_dmr_318623_0.5_REPTILE_pred_E11_5_LM.bed::chr3:10233337-10233895
scaffold68	1417802	1417858	56	80.7018	chr3_95653300_95655300_bin_7360146_0.569_REPTILE_pred_E11_5_HT.bed::chr3:95653300-95655300
scaffold68	1428481	1428546	65	70.4225	chr11_94932800_94934800_bin_18835463_0.517_REPTILE_pred_E11_5_HT.bed::chr11:94932800-94934800
scaffold68	1428481	1428546	65	70.4225	chr11_94933300_94935300_bin_18835468_0.514_REPTILE_pred_E11_5_NT.bed::chr11:94933300-94935300
scaffold68	1445529	1445581	52	72.9167	chr15_7200500_7202500_bin_22833497_0.5435_REPTILE_pred_E11_5_CF.bed::chr15:7200500-7202500
scaffold68	1445529	1445581	52	72.9167	chr15_7201499_7202387_dmr_176444,dmr_176445_0.8185_REPTILE_pred_E11_5_HT.bed::chr15:7201499-7202387
scaffold68	1457784	1457843	59	73.2143	chr2_5640125_5641121_dmr_276905,dmr_276906_0.7535_REPTILE_pred_mESC.bed::chr2:5640125-5641121
scaffold68	1462989	1463042	53	75.5102	chr11_105366209_105366696_dmr_93612_0.7735_REPTILE_pred_E11_5_HT.bed::chr11:105366209-105366696
scaffold68	1462989	1463042	53	75.5102	chr11_105366209_105366696_dmr_93612_0.7765_REPTILE_pred_E11_5_LV.bed::chr11:105366209-105366696
scaffold68	1464440	1464497	57	81.3559	chr10_12614500_12616500_bin_16705330_0.574_REPTILE_pred_E11_5_LM.bed::chr10:12614500-12616500
scaffold68	1470544	1470597	53	73.3333	chr3_96699243_96700144_dmr_334456_0.566_REPTILE_pred_mESC.bed::chr3:96699243-96700144
scaffold68	1488827	1488880	53	78.5714	chr17_8375100_8377100_bin_24867758_0.5345_REPTILE_pred_E11_5_NT.bed::chr17:8375100-8377100
scaffold68	1488827	1488880	53	78.5714	chr17_8375500_8377500_bin_24867762_0.516_REPTILE_pred_E11_5_CF.bed::chr17:8375500-8377500
scaffold68	1500423	1500474	51	79.6296	chr11_19848125_19849444_dmr_71442,dmr_71443_0.9545_REPTILE_pred_mESC.bed::chr11:19848125-19849444
scaffold68	1529185	1529257	72	68.254	chr10_22159200_22161200_bin_16800777_0.507_REPTILE_pred_mESC.bed::chr10:22159200-22161200
scaffold68	1529591	1529660	69	94.3662	chr1_41274664_41276162_dmr_6417,dmr_6418_0.5805_REPTILE_pred_E11_5_CF.bed::chr1:41274664-41276162
scaffold68	1529591	1529660	69	94.3662	chr1_41274664_41276162_dmr_6417,dmr_6418_0.58_REPTILE_pred_E11_5_NT.bed::chr1:41274664-41276162
scaffold68	1529591	1529660	69	94.3662	chr1_41274664_41276162_dmr_6417,dmr_6418_0.7105_REPTILE_pred_E11_5_MB.bed::chr1:41274664-41276162
scaffold68	1529591	1529660	69	94.3662	chr1_41274664_41276162_dmr_6417,dmr_6418_0.8105_REPTILE_pred_E11_5_FB.bed::chr1:41274664-41276162
scaffold68	1529591	1529660	69	94.3662	chr1_41274664_41276162_dmr_6417,dmr_6418_0.8615_REPTILE_pred_E11_5_HB.bed::chr1:41274664-41276162
scaffold68	1537455	1537516	61	67.3077	chr3_50821919_50822301_dmr_325030_0.5385_REPTILE_pred_E11_5_HT.bed::chr3:50821919-50822301
scaffold68	1544551	1544607	56	77.193	chr2_128753289_128753913_dmr_303629_0.6335_REPTILE_pred_E11_5_HT.bed::chr2:128753289-128753913
scaffold68	1557670	1557762	92	68.2353	chr17_74843452_74844116_dmr_235043_0.517_REPTILE_pred_E11_5_HT.bed::chr17:74843452-74844116
scaffold68	1595960	1596053	93	68.3673	chr16_91220400_91222400_bin_24714133_0.805_REPTILE_pred_mESC.bed::chr16:91220400-91222400
scaffold68	1595960	1596053	93	68.3673	chr16_91221300_91223300_bin_24714142_0.5405_REPTILE_pred_E11_5_MB.bed::chr16:91221300-91223300
scaffold68	1600691	1600742	51	78	chr10_128741300_128743300_bin_17866598_0.8425_REPTILE_pred_mESC.bed::chr10:128741300-128743300
scaffold68	1607118	1607183	65	72.5807	chr1_118480856_118483384_dmr_20245,dmr_20246,dmr_20247_0.6055_REPTILE_pred_E11_5_LV.bed::chr1:118480856-118483384
scaffold68	1612133	1612198	65	70.9677	chr12_69879000_69881000_bin_19805751_0.5115_REPTILE_pred_E11_5_MB.bed::chr12:69879000-69881000
scaffold68	1612133	1612198	65	70.9677	chr12_69879000_69881000_bin_19805751_0.5875_REPTILE_pred_E11_5_LM.bed::chr12:69879000-69881000
scaffold68	1612133	1612198	65	70.9677	chr12_69879100_69881100_bin_19805752_0.5895_REPTILE_pred_E11_5_NT.bed::chr12:69879100-69881100
scaffold68	1612133	1612198	65	70.9677	chr12_69879400_69881400_bin_19805755_0.5595_REPTILE_pred_E11_5_CF.bed::chr12:69879400-69881400
scaffold68	1627533	1627590	57	69.8113	chr2_18059732_18060033_dmr_279436_0.5535_REPTILE_pred_E11_5_FB.bed::chr2:18059732-18060033
scaffold68	1629979	1630030	51	69.5652	chr17_74475000_74477000_bin_25528757_0.5835_REPTILE_pred_mESC.bed::chr17:74475000-74477000
scaffold68	1690157	1690240	83	67.5325	chr1_179197522_179199271_dmr_34662,dmr_34663,dmr_34664_0.8545_REPTILE_pred_E11_5_LM.bed::chr1:179197522-179199271
scaffold68	1690157	1690240	83	67.5325	chr1_179197522_179199271_dmr_34662,dmr_34663,dmr_34664_0.963_REPTILE_pred_mESC.bed::chr1:179197522-179199271
scaffold68	1690157	1690240	83	67.5325	chr1_179198038_179199271_dmr_34663,dmr_34664_0.6805_REPTILE_pred_E11_5_CF.bed::chr1:179198038-179199271
scaffold68	1705282	1705337	55	75	chr2_127523100_127525100_bin_5857711_0.507_REPTILE_pred_E11_5_LV.bed::chr2:127523100-127525100
scaffold68	1734994	1735056	62	75	chr4_76446900_76448900_bin_8768479_0.5265_REPTILE_pred_E11_5_HT.bed::chr4:76446900-76448900
scaffold68	1734994	1735056	62	75	chr4_76447000_76449000_bin_8768480_0.54_REPTILE_pred_E11_5_FB.bed::chr4:76447000-76449000
scaffold68	1734994	1735056	62	75	chr4_76447100_76449100_bin_8768481_0.5175_REPTILE_pred_E11_5_MB.bed::chr4:76447100-76449100
scaffold68	1746914	1746970	56	74.5455	chr2_169493100_169495100_bin_6277411_0.5615_REPTILE_pred_E11_5_LV.bed::chr2:169493100-169495100
scaffold68	1758244	1758344	100	67.7778	chr4_107800400_107802400_bin_9082014_0.5995_REPTILE_pred_E11_5_NT.bed::chr4:107800400-107802400
scaffold68	1758244	1758344	100	67.7778	chr4_107800500_107802500_bin_9082015_0.5695_REPTILE_pred_E11_5_MB.bed::chr4:107800500-107802500
scaffold68	1758244	1758344	100	67.7778	chr4_107800900_107802900_bin_9082019_0.5625_REPTILE_pred_E11_5_HB.bed::chr4:107800900-107802900
scaffold68	1758244	1758344	100	67.7778	chr4_107802100_107804100_bin_9082031_0.5315_REPTILE_pred_E11_5_LV.bed::chr4:107802100-107804100
scaffold68	1764859	1764913	54	68.1818	chr13_44696708_44698031_dmr_133121,dmr_133122_0.7475_REPTILE_pred_mESC.bed::chr13:44696708-44698031
scaffold68	1765510	1765565	55	74.6032	chr11_80140692_80141170_dmr_86122_0.575_REPTILE_pred_mESC.bed::chr11:80140692-80141170
scaffold68	1772337	1772389	52	78.7234	chr3_138215173_138216115_dmr_344563_0.5155_REPTILE_pred_mESC.bed::chr3:138215173-138216115
scaffold68	1795453	1795511	58	74.1379	chr14_27268261_27268790_dmr_155734_0.6755_REPTILE_pred_mESC.bed::chr14:27268261-27268790
scaffold68	1811556	1811609	53	74.4681	chr18_83399100_83401100_bin_26567871_0.6455_REPTILE_pred_mESC.bed::chr18:83399100-83401100
scaffold68	1812133	1812193	60	69.8113	chr15_100719834_100720462_dmr_197698,dmr_197699_0.6455_REPTILE_pred_mESC.bed::chr15:100719834-100720462
scaffold68	1824919	1824972	53	75	chr12_40477747_40478495_dmr_106567_0.5155_REPTILE_pred_E11_5_HB.bed::chr12:40477747-40478495
scaffold68	1848078	1848132	54	75.8621	chr14_121502113_121502551_dmr_174954_0.5715_REPTILE_pred_mESC.bed::chr14:121502113-121502551
scaffold68	1853235	1853297	62	71.6418	chr10_121484200_121486200_bin_17794027_0.628_REPTILE_pred_E11_5_LV.bed::chr10:121484200-121486200
scaffold68	1892871	1892923	52	74.5098	chr1_87328229_87328530_dmr_16425_0.517_REPTILE_pred_E11_5_HT.bed::chr1:87328229-87328530
scaffold68	1913738	1913815	77	75.3086	chr13_3536700_3538700_bin_20343619_0.5265_REPTILE_pred_mESC.bed::chr13:3536700-3538700
scaffold68	1914566	1914622	56	94.7368	chr3_147338100_147340100_bin_7876994_0.531_REPTILE_pred_E11_5_LM.bed::chr3:147338100-147340100
scaffold68	1914589	1914645	56	81.0345	chr11_20965843_20966232_dmr_71772_0.518_REPTILE_pred_E11_5_NT.bed::chr11:20965843-20966232
scaffold68	1938687	1938738	51	77.3585	chr1_91543507_91543808_dmr_17854_0.606_REPTILE_pred_E11_5_HT.bed::chr1:91543507-91543808
scaffold68	1938687	1938738	51	77.3585	chr1_91543507_91543808_dmr_17854_0.799_REPTILE_pred_E11_5_LV.bed::chr1:91543507-91543808
scaffold68	1966667	1966718	51	73.4694	chr1_185097300_185099300_bin_4478733_0.513_REPTILE_pred_E11_5_HT.bed::chr1:185097300-185099300
scaffold68	1974465	1974520	55	72	chr4_34557200_34559200_bin_8349582_0.5825_REPTILE_pred_E11_5_HT.bed::chr4:34557200-34559200
scaffold68	1974465	1974520	55	72	chr4_34558540_34558955_dmr_355669_0.7045_REPTILE_pred_mESC.bed::chr4:34558540-34558955
scaffold68	1980565	1980620	55	75.3846	chr4_58438400_58440400_bin_8588394_0.644_REPTILE_pred_E11_5_FB.bed::chr4:58438400-58440400
scaffold68	1996335	1996402	67	72.8814	chr13_35078183_35078490_dmr_130085_0.502_REPTILE_pred_E11_5_CF.bed::chr13:35078183-35078490
scaffold68	2042876	2042937	61	73.2143	chr1_52149785_52150095_dmr_8097_0.644_REPTILE_pred_E11_5_HT.bed::chr1:52149785-52150095
scaffold68	2050384	2050436	52	70.7317	chr19_8754900_8756900_bin_26728456_0.5015_REPTILE_pred_E11_5_MB.bed::chr19:8754900-8756900
scaffold68	2054612	2054670	58	68	chr4_99670184_99670550_dmr_368016_0.9545_REPTILE_pred_mESC.bed::chr4:99670184-99670550
scaffold68	2068584	2068639	55	73.6842	chr11_29745300_29747300_bin_18183588_0.5225_REPTILE_pred_mESC.bed::chr11:29745300-29747300
scaffold68	2083255	2083307	52	78.5714	chr19_10199488_10199827_dmr_262133_0.5675_REPTILE_pred_E11_5_HT.bed::chr19:10199488-10199827
scaffold68	2091798	2091850	52	75	chr11_5130600_5132600_bin_17937441_0.555_REPTILE_pred_mESC.bed::chr11:5130600-5132600
scaffold68	2132972	2133024	52	94.1176	chr15_27580600_27582600_bin_23037298_0.5735_REPTILE_pred_E11_5_FB.bed::chr15:27580600-27582600
scaffold68	2132972	2133031	59	85.7143	chr15_27581212_27582454_dmr_179904_0.8545_REPTILE_pred_mESC.bed::chr15:27581212-27582454
scaffold68	2132972	2133024	52	94.1176	chr15_27581300_27583300_bin_23037305_0.5855_REPTILE_pred_E11_5_HB.bed::chr15:27581300-27583300
scaffold68	2132973	2133032	59	91.5254	chr2_79762785_79763473_dmr_294387,dmr_294388_0.5365_REPTILE_pred_E11_5_LV.bed::chr2:79762785-79763473
scaffold68	2132979	2133030	51	86.2069	chr12_86769500_86771500_bin_19974656_0.6405_REPTILE_pred_E11_5_FB.bed::chr12:86769500-86771500
scaffold68	2132985	2133042	57	86.4407	chr16_44556269_44557581_dmr_208140_0.545_REPTILE_pred_E11_5_LM.bed::chr16:44556269-44557581
scaffold68	2167110	2167161	51	70.8333	chr1_170370969_170372199_dmr_32397_0.6875_REPTILE_pred_E11_5_HT.bed::chr1:170370969-170372199
scaffold68	2171876	2171927	51	73.8095	chr12_80113700_80115700_bin_19908098_0.512_REPTILE_pred_E11_5_HB.bed::chr12:80113700-80115700
scaffold68	2171876	2171927	51	73.8095	chr12_80113800_80115800_bin_19908099_0.5175_REPTILE_pred_E11_5_MB.bed::chr12:80113800-80115800
scaffold68	2171876	2171927	51	73.8095	chr12_80114200_80116200_bin_19908103_0.519_REPTILE_pred_E11_5_LV.bed::chr12:80114200-80116200
scaffold68	2171876	2171927	51	73.8095	chr12_80114400_80116400_bin_19908105_0.5485_REPTILE_pred_E11_5_CF.bed::chr12:80114400-80116400
scaffold68	2211077	2211228	151	86.0927	chr2_57266600_57268600_bin_5155146_0.6595_REPTILE_pred_E11_5_HB.bed::chr2:57266600-57268600
scaffold68	2211082	2211198	116	90	chr10_30738900_30740900_bin_16886574_0.526_REPTILE_pred_mESC.bed::chr10:30738900-30740900
scaffold68	2211110	2211161	51	98.0769	chr2_118949635_118949954_dmr_301423_0.501_REPTILE_pred_E11_5_LV.bed::chr2:118949635-118949954
scaffold68	2213471	2213525	54	74.5763	chr13_28956600_28958600_bin_20597818_0.507_REPTILE_pred_E11_5_LM.bed::chr13:28956600-28958600
scaffold68	2213471	2213525	54	74.5763	chr13_28957000_28959000_bin_20597822_0.5955_REPTILE_pred_E11_5_HT.bed::chr13:28957000-28959000
scaffold68	2213471	2213525	54	74.5763	chr13_28957200_28959200_bin_20597824_0.519_REPTILE_pred_E11_5_CF.bed::chr13:28957200-28959200
scaffold68	2213471	2213525	54	74.5763	chr13_28957400_28959400_bin_20597826_0.7005_REPTILE_pred_E11_5_HB.bed::chr13:28957400-28959400
scaffold68	2218697	2218749	52	72.7273	chr1_168400900_168402900_bin_4311769_0.634_REPTILE_pred_E11_5_CF.bed::chr1:168400900-168402900
scaffold68	2246000	2246052	52	73.2143	chr15_73838900_73840900_bin_23499881_0.577_REPTILE_pred_E11_5_CF.bed::chr15:73838900-73840900
scaffold68	2261049	2261119	70	70	chr1_59533900_59535900_bin_3223099_0.5815_REPTILE_pred_E11_5_FB.bed::chr1:59533900-59535900
scaffold68	2284730	2284789	59	71.1538	chr18_4136500_4138500_bin_25775245_0.794_REPTILE_pred_E11_5_LM.bed::chr18:4136500-4138500
scaffold68	2284730	2284789	59	71.1538	chr18_4137658_4138456_dmr_239906_0.8265_REPTILE_pred_E11_5_HT.bed::chr18:4137658-4138456
scaffold68	2289472	2289550	78	68.8312	chr14_69867200_69869200_bin_22211141_0.701_REPTILE_pred_E11_5_FB.bed::chr14:69867200-69869200
scaffold68	2323200	2323254	54	73.4694	chr2_180116800_180118800_bin_6383648_0.651_REPTILE_pred_E11_5_FB.bed::chr2:180116800-180118800
scaffold68	2323200	2323254	54	73.4694	chr2_180116800_180118800_bin_6383648_0.835_REPTILE_pred_mESC.bed::chr2:180116800-180118800
scaffold68	2323200	2323254	54	73.4694	chr2_180117200_180119200_bin_6383652_0.7345_REPTILE_pred_E11_5_NT.bed::chr2:180117200-180119200
scaffold68	2323200	2323254	54	73.4694	chr2_180117300_180119300_bin_6383653_0.7315_REPTILE_pred_E11_5_MB.bed::chr2:180117300-180119300
scaffold68	2323200	2323254	54	73.4694	chr2_180117500_180119500_bin_6383655_0.652_REPTILE_pred_E11_5_HB.bed::chr2:180117500-180119500
scaffold68	2325131	2325191	60	80.6452	chr10_66896629_66897010_dmr_52475_0.715_REPTILE_pred_mESC.bed::chr10:66896629-66897010
scaffold68	2329472	2329523	51	74.4186	chr17_41203178_41203622_dmr_227012_0.548_REPTILE_pred_E11_5_NT.bed::chr17:41203178-41203622
scaffold68	2333676	2333753	77	72.4638	chr15_36140200_36142200_bin_23122894_0.557_REPTILE_pred_E11_5_LM.bed::chr15:36140200-36142200
scaffold68	2333676	2333753	77	72.4638	chr15_36140300_36142300_bin_23122895_0.54_REPTILE_pred_E11_5_HB.bed::chr15:36140300-36142300
scaffold68	2372280	2372331	51	74.5455	chr3_87763000_87765000_bin_7281243_0.7505_REPTILE_pred_E11_5_CF.bed::chr3:87763000-87765000
scaffold68	2372280	2372331	51	74.5455	chr3_87763400_87765400_bin_7281247_0.551_REPTILE_pred_E11_5_HB.bed::chr3:87763400-87765400
scaffold68	2372280	2372331	51	74.5455	chr3_87763800_87765800_bin_7281251_0.5695_REPTILE_pred_E11_5_FB.bed::chr3:87763800-87765800
scaffold68	2399348	2399409	61	76.1194	chr12_83226800_83228800_bin_19939229_0.542_REPTILE_pred_E11_5_MB.bed::chr12:83226800-83228800
scaffold68	2412280	2412335	55	74.0741	chr10_82810438_82810888_dmr_56113_0.887_REPTILE_pred_mESC.bed::chr10:82810438-82810888
scaffold68	2414744	2414803	59	72.2222	chr18_32557586_32558889_dmr_245055,dmr_245056_0.589_REPTILE_pred_E11_5_LV.bed::chr18:32557586-32558889
scaffold68	2414744	2414803	59	72.2222	chr18_32557586_32558889_dmr_245055,dmr_245056_0.6285_REPTILE_pred_E11_5_HT.bed::chr18:32557586-32558889
scaffold68	2419046	2419113	67	70.6897	chr2_165234600_165236600_bin_6234826_0.5285_REPTILE_pred_E11_5_MB.bed::chr2:165234600-165236600
scaffold68	2419046	2419113	67	70.6897	chr2_165234700_165236700_bin_6234827_0.5065_REPTILE_pred_E11_5_LM.bed::chr2:165234700-165236700
scaffold68	2419046	2419113	67	70.6897	chr2_165234700_165236700_bin_6234827_0.55_REPTILE_pred_E11_5_NT.bed::chr2:165234700-165236700
scaffold68	2421764	2421816	52	76	chr13_98533200_98535200_bin_21293584_0.592_REPTILE_pred_E11_5_FB.bed::chr13:98533200-98535200
scaffold68	2421764	2421816	52	76	chr13_98533425_98535793_dmr_145373,dmr_145374,dmr_145375_0.6355_REPTILE_pred_E11_5_CF.bed::chr13:98533425-98535793
scaffold68	2421764	2421816	52	76	chr13_98533425_98535793_dmr_145373,dmr_145374,dmr_145375_0.7025_REPTILE_pred_E11_5_HT.bed::chr13:98533425-98535793
scaffold68	2426602	2426665	63	77.9661	chr11_111282700_111284700_bin_18998962_0.7015_REPTILE_pred_E11_5_LM.bed::chr11:111282700-111284700
scaffold68	2433838	2433895	57	70.1754	chr17_36969762_36971425_dmr_226745,dmr_226746_0.894_REPTILE_pred_mESC.bed::chr17:36969762-36971425
scaffold68	2442386	2442437	51	74.4186	chr1_136228500_136230500_bin_3990045_0.5115_REPTILE_pred_E11_5_FB.bed::chr1:136228500-136230500
scaffold68	2442386	2442437	51	74.4186	chr1_136229100_136231100_bin_3990051_0.5185_REPTILE_pred_E11_5_CF.bed::chr1:136229100-136231100
scaffold68	2450202	2450262	60	69.4915	chr12_84624500_84626500_bin_19953206_0.805_REPTILE_pred_mESC.bed::chr12:84624500-84626500
scaffold68	2454644	2454711	67	74.2424	chr4_107250056_107250357_dmr_370308_0.5635_REPTILE_pred_E11_5_HT.bed::chr4:107250056-107250357
scaffold68	2457090	2457158	68	74.6269	chr10_99117780_99118316_dmr_60753_0.5635_REPTILE_pred_E11_5_LV.bed::chr10:99117780-99118316
scaffold68	2458849	2458901	52	70.6897	chr16_62916185_62916818_dmr_211275_0.526_REPTILE_pred_E11_5_LM.bed::chr16:62916185-62916818
scaffold68	2462376	2462428	52	76.5957	chr14_122426500_122428500_bin_22736734_0.5255_REPTILE_pred_E11_5_NT.bed::chr14:122426500-122428500
scaffold68	2467750	2467801	51	73.4694	chr13_23531400_23533400_bin_20543566_0.553_REPTILE_pred_E11_5_LV.bed::chr13:23531400-23533400
scaffold68	2467750	2467801	51	73.4694	chr13_23531800_23533800_bin_20543570_0.575_REPTILE_pred_E11_5_MB.bed::chr13:23531800-23533800
scaffold68	2467750	2467801	51	73.4694	chr13_23531900_23533900_bin_20543571_0.6025_REPTILE_pred_E11_5_LM.bed::chr13:23531900-23533900
scaffold68	2467750	2467801	51	73.4694	chr13_23531900_23533900_bin_20543571_0.622_REPTILE_pred_E11_5_NT.bed::chr13:23531900-23533900
scaffold68	2467750	2467801	51	73.4694	chr13_23532100_23534100_bin_20543573_0.6465_REPTILE_pred_E11_5_FB.bed::chr13:23532100-23534100
scaffold68	2467750	2467801	51	73.4694	chr13_23532200_23534200_bin_20543574_0.5935_REPTILE_pred_E11_5_HB.bed::chr13:23532200-23534200
scaffold68	2467750	2467801	51	73.4694	chr13_23533000_23535000_bin_20543582_0.619_REPTILE_pred_E11_5_HT.bed::chr13:23533000-23535000
scaffold68	2487229	2487280	51	76.3636	chr10_115305955_115306787_dmr_64009_0.5765_REPTILE_pred_E11_5_HT.bed::chr10:115305955-115306787
scaffold68	2502031	2502084	53	71.1538	chr11_100493267_100494824_dmr_92223,dmr_92224_0.7385_REPTILE_pred_mESC.bed::chr11:100493267-100494824
scaffold68	2543922	2543983	61	72.5807	chr2_138183300_138185300_bin_5964313_0.676_REPTILE_pred_mESC.bed::chr2:138183300-138185300
scaffold68	2558021	2558080	59	71.875	chr4_81178134_81178497_dmr_363758_0.5665_REPTILE_pred_E11_5_LV.bed::chr4:81178134-81178497
scaffold68	2562003	2562057	54	75	chr2_115883600_115885600_bin_5741316_0.548_REPTILE_pred_E11_5_HB.bed::chr2:115883600-115885600
scaffold68	2566554	2566605	51	75	chr3_55352103_55352687_dmr_326588_0.562_REPTILE_pred_E11_5_MB.bed::chr3:55352103-55352687
scaffold68	2566554	2566605	51	75	chr3_55352103_55352687_dmr_326588_0.649_REPTILE_pred_E11_5_FB.bed::chr3:55352103-55352687
scaffold68	2593783	2593848	65	70.7692	chr11_60439304_60439605_dmr_80720_0.9285_REPTILE_pred_mESC.bed::chr11:60439304-60439605
scaffold68	2609895	2609951	56	76.5625	chr13_8870800_8872800_bin_20396960_0.55_REPTILE_pred_E11_5_LV.bed::chr13:8870800-8872800
scaffold68	2609895	2609951	56	76.5625	chr13_8871100_8873100_bin_20396963_0.6185_REPTILE_pred_E11_5_HT.bed::chr13:8871100-8873100
scaffold68	2627604	2627662	58	74.1379	chr10_13964900_13966900_bin_16718834_0.5335_REPTILE_pred_E11_5_HB.bed::chr10:13964900-13966900
scaffold68	2653438	2653497	59	66.6667	chr17_86037100_86039100_bin_25644378_0.5465_REPTILE_pred_E11_5_LM.bed::chr17:86037100-86039100
scaffold68	2653438	2653497	59	66.6667	chr17_86037463_86039352_dmr_238222_0.503_REPTILE_pred_E11_5_HT.bed::chr17:86037463-86039352
scaffold68	2655084	2655155	71	72.7273	chr2_65819487_65820415_dmr_289992_0.6765_REPTILE_pred_E11_5_LV.bed::chr2:65819487-65820415
scaffold68	2675674	2675729	55	75.9259	chr2_31089629_31091205_dmr_282172_0.81_REPTILE_pred_mESC.bed::chr2:31089629-31091205
scaffold68	2694020	2694084	64	70.3704	chr14_55873700_55875700_bin_22071206_0.56_REPTILE_pred_E11_5_HT.bed::chr14:55873700-55875700
scaffold68	2704316	2704374	58	67.3077	chr4_71769252_71769553_dmr_362709_0.5835_REPTILE_pred_E11_5_LM.bed::chr4:71769252-71769553
scaffold68	2705672	2705740	68	72.1311	chr4_59359900_59361900_bin_8597609_0.5015_REPTILE_pred_E11_5_LV.bed::chr4:59359900-59361900
scaffold68	2715065	2715123	58	77.6119	chr1_179107306_179109006_dmr_34611,dmr_34612_0.7115_REPTILE_pred_E11_5_CF.bed::chr1:179107306-179109006
scaffold68	2715065	2715123	58	77.6119	chr1_179107306_179109180_dmr_34611,dmr_34612,dmr_34613_0.707_REPTILE_pred_E11_5_LV.bed::chr1:179107306-179109180
scaffold68	2724930	2724981	51	76.9231	chr1_82070645_82071213_dmr_15315,dmr_15316_0.7995_REPTILE_pred_E11_5_MB.bed::chr1:82070645-82071213
scaffold68	2729564	2729674	110	66.9811	chr15_99093800_99095800_bin_23752430_0.667_REPTILE_pred_E11_5_NT.bed::chr15:99093800-99095800
scaffold68	2729564	2729674	110	66.9811	chr15_99094300_99096300_bin_23752435_0.5205_REPTILE_pred_E11_5_LV.bed::chr15:99094300-99096300
scaffold68	2729564	2729674	110	66.9811	chr15_99094600_99096600_bin_23752438_0.5285_REPTILE_pred_E11_5_HT.bed::chr15:99094600-99096600
scaffold68	2729564	2729674	110	66.9811	chr15_99094600_99096600_bin_23752438_0.724_REPTILE_pred_E11_5_HB.bed::chr15:99094600-99096600
scaffold68	2736710	2736763	53	96.2264	chr11_22194000_22196000_bin_18108075_0.5305_REPTILE_pred_E11_5_HT.bed::chr11:22194000-22196000
scaffold68	2736710	2736767	57	86.1538	chr14_67384308_67385320_dmr_164707_0.5_REPTILE_pred_E11_5_LM.bed::chr14:67384308-67385320
scaffold68	2736710	2736763	53	96.2264	chr16_49771309_49772467_dmr_209044,dmr_209045_0.9115_REPTILE_pred_E11_5_LV.bed::chr16:49771309-49772467
scaffold68	2774417	2774479	62	73.5294	chr10_77634448_77635122_dmr_55176_0.6995_REPTILE_pred_E11_5_HT.bed::chr10:77634448-77635122
scaffold68	2791272	2791323	51	76.9231	chr16_39002000_39004000_bin_24191949_0.644_REPTILE_pred_mESC.bed::chr16:39002000-39004000
scaffold68	2792660	2792723	63	68.9655	chr2_91460700_91462700_bin_5497087_0.5845_REPTILE_pred_E11_5_HB.bed::chr2:91460700-91462700
scaffold68	2792660	2792723	63	68.9655	chr2_91461452_91462801_dmr_295742_0.5245_REPTILE_pred_E11_5_LM.bed::chr2:91461452-91462801
scaffold68	2792660	2792723	63	68.9655	chr2_91461452_91463500_dmr_295742,dmr_295743_0.5905_REPTILE_pred_E11_5_HT.bed::chr2:91461452-91463500
scaffold68	2792660	2792723	63	68.9655	chr2_91461452_91463500_dmr_295742,dmr_295743_0.763_REPTILE_pred_E11_5_CF.bed::chr2:91461452-91463500
scaffold68	2803010	2803071	61	73.3333	chr18_60216915_60217284_dmr_252026_0.5735_REPTILE_pred_E11_5_HT.bed::chr18:60216915-60217284
scaffold68	2804064	2804115	51	72.7273	chr14_45653425_45654350_dmr_159043_0.6595_REPTILE_pred_E11_5_HT.bed::chr14:45653425-45654350
scaffold68	2804064	2804115	51	72.7273	chr14_45653425_45654350_dmr_159043_0.7315_REPTILE_pred_E11_5_LV.bed::chr14:45653425-45654350
scaffold68	2805310	2805439	129	84.4961	chr15_76905756_76906547_dmr_190158_0.5385_REPTILE_pred_E11_5_LV.bed::chr15:76905756-76906547
scaffold68	2805310	2805439	129	84.4961	chr15_76905756_76906547_dmr_190158_0.701_REPTILE_pred_mESC.bed::chr15:76905756-76906547
scaffold68	2805696	2805874	178	83.4286	chr15_76905756_76906547_dmr_190158_0.5385_REPTILE_pred_E11_5_LV.bed::chr15:76905756-76906547
scaffold68	2805696	2805874	178	83.4286	chr15_76905756_76906547_dmr_190158_0.701_REPTILE_pred_mESC.bed::chr15:76905756-76906547
scaffold68	2839337	2839394	57	77.193	chr13_59383959_59384260_dmr_137792_0.506_REPTILE_pred_E11_5_MB.bed::chr13:59383959-59384260
scaffold68	2847419	2847471	52	78.9474	chr12_111904800_111906800_bin_20226009_0.6175_REPTILE_pred_E11_5_LV.bed::chr12:111904800-111906800
scaffold68	2847419	2847471	52	78.9474	chr12_111905400_111907400_bin_20226015_0.6805_REPTILE_pred_E11_5_HT.bed::chr12:111905400-111907400
scaffold68	2861523	2861578	55	74.2424	chr14_92826349_92826827_dmr_169405_0.512_REPTILE_pred_E11_5_FB.bed::chr14:92826349-92826827
scaffold68	2861726	2861786	60	66.6667	chr2_45239398_45240440_dmr_285286_0.648_REPTILE_pred_E11_5_LV.bed::chr2:45239398-45240440
scaffold68	2861726	2861786	60	66.6667	chr2_45239398_45240440_dmr_285286_0.6905_REPTILE_pred_E11_5_HT.bed::chr2:45239398-45240440
scaffold68	2870023	2870088	65	76.1194	chr1_118480856_118483384_dmr_20245,dmr_20246,dmr_20247_0.6055_REPTILE_pred_E11_5_LV.bed::chr1:118480856-118483384
scaffold68	2891967	2892019	52	85.4545	chr19_41847300_41849300_bin_27059380_0.527_REPTILE_pred_E11_5_HB.bed::chr19:41847300-41849300
scaffold68	2891967	2892019	52	85.4545	chr19_41847500_41849500_bin_27059382_0.5425_REPTILE_pred_E11_5_FB.bed::chr19:41847500-41849500
scaffold68	2892075	2892127	52	77.0833	chr16_64512700_64514700_bin_24447056_0.5205_REPTILE_pred_E11_5_HT.bed::chr16:64512700-64514700
scaffold68	2895059	2895122	63	71.1538	chr17_10313503_10315923_dmr_220950,dmr_220951,dmr_220952_0.6515_REPTILE_pred_E11_5_HT.bed::chr17:10313503-10315923
scaffold68	2895059	2895122	63	71.1538	chr17_10315116_10315923_dmr_220951,dmr_220952_0.555_REPTILE_pred_E11_5_MB.bed::chr17:10315116-10315923
scaffold68	2896517	2896592	75	68.75	chr13_64153600_64155600_bin_20949788_0.6405_REPTILE_pred_E11_5_LV.bed::chr13:64153600-64155600
scaffold68	2896517	2896592	75	68.75	chr13_64153800_64155800_bin_20949790_0.726_REPTILE_pred_mESC.bed::chr13:64153800-64155800
scaffold68	2902220	2902279	59	80	chr13_84625231_84625720_dmr_142320_0.5915_REPTILE_pred_E11_5_HB.bed::chr13:84625231-84625720
scaffold68	2920394	2920475	81	68.6047	chr16_90385200_90387200_bin_24705781_0.51_REPTILE_pred_E11_5_FB.bed::chr16:90385200-90387200
scaffold68	2920394	2920475	81	68.6047	chr16_90385600_90387600_bin_24705785_0.5705_REPTILE_pred_E11_5_LV.bed::chr16:90385600-90387600
scaffold68	2937122	2937188	66	68.3333	chr3_65483968_65484496_dmr_328372_0.625_REPTILE_pred_mESC.bed::chr3:65483968-65484496
scaffold68	2939666	2939718	52	68.75	chr17_47273255_47274172_dmr_228661_0.5415_REPTILE_pred_E11_5_HT.bed::chr17:47273255-47274172
scaffold68	2939666	2939718	52	68.75	chr17_47273255_47274172_dmr_228661_0.6275_REPTILE_pred_E11_5_LV.bed::chr17:47273255-47274172
scaffold68	2940871	2940976	105	71.1712	chr14_21119629_21120314_dmr_153782_0.649_REPTILE_pred_E11_5_HT.bed::chr14:21119629-21120314
scaffold68	2942047	2942109	62	85.9375	chr2_160537100_160539100_bin_6187851_0.6205_REPTILE_pred_E11_5_HT.bed::chr2:160537100-160539100
scaffold68	2942061	2942114	53	88.8889	chr13_34124000_34126000_bin_20649492_0.5155_REPTILE_pred_E11_5_HB.bed::chr13:34124000-34126000
scaffold68	2945132	2945183	51	76	chr15_102388700_102390700_bin_23785379_0.8605_REPTILE_pred_mESC.bed::chr15:102388700-102390700
scaffold68	2945228	2945286	58	77.5862	chr13_38409900_38411900_bin_20692351_0.5115_REPTILE_pred_E11_5_CF.bed::chr13:38409900-38411900
scaffold68	2954020	2954075	55	77.5862	chr3_89784400_89786400_bin_7301457_0.8575_REPTILE_pred_mESC.bed::chr3:89784400-89786400
scaffold68	2976239	2976303	64	74.6479	chr12_33714200_33716200_bin_19444103_0.521_REPTILE_pred_E11_5_HT.bed::chr12:33714200-33716200
scaffold68	3032056	3032128	72	87.1795	chr15_28049700_28051700_bin_23041989_0.5105_REPTILE_pred_E11_5_FB.bed::chr15:28049700-28051700
scaffold68	3032056	3032128	72	87.1795	chr15_28050802_28052203_dmr_180117_0.5095_REPTILE_pred_E11_5_HB.bed::chr15:28050802-28052203
scaffold68	3032056	3032128	72	87.1795	chr15_28050802_28052203_dmr_180117_0.536_REPTILE_pred_mESC.bed::chr15:28050802-28052203
scaffold68	3072242	3072316	74	65.5738	chr11_111212349_111213954_dmr_95497,dmr_95498_0.5485_REPTILE_pred_E11_5_MB.bed::chr11:111212349-111213954
scaffold68	3072242	3072316	74	65.5738	chr11_111212349_111213954_dmr_95497,dmr_95498_0.7265_REPTILE_pred_E11_5_FB.bed::chr11:111212349-111213954
scaffold68	3078294	3078347	53	73.3333	chr12_98405300_98407300_bin_20091014_0.506_REPTILE_pred_E11_5_MB.bed::chr12:98405300-98407300
scaffold68	3085100	3085179	79	96.1538	chr17_47900200_47902200_bin_25263009_0.534_REPTILE_pred_E11_5_LV.bed::chr17:47900200-47902200
scaffold68	3105036	3105093	57	69.3333	chr14_79499146_79500109_dmr_168011,dmr_168012_0.6075_REPTILE_pred_E11_5_LV.bed::chr14:79499146-79500109
scaffold68	3139260	3139320	60	75	chr10_45410282_45412469_dmr_48881,dmr_48882,dmr_48883,dmr_48884_0.7005_REPTILE_pred_E11_5_MB.bed::chr10:45410282-45412469
scaffold68	3139260	3139320	60	75	chr10_45410282_45412728_dmr_48881,dmr_48882,dmr_48883,dmr_48884,dmr_48885_0.867_REPTILE_pred_E11_5_FB.bed::chr10:45410282-45412728
scaffold68	3142464	3142515	51	76.5957	chr11_53598800_53600800_bin_18422123_0.902_REPTILE_pred_mESC.bed::chr11:53598800-53600800
scaffold68	3155326	3155388	62	68.75	chr3_19203700_19205700_bin_6595650_0.6625_REPTILE_pred_E11_5_LM.bed::chr3:19203700-19205700
scaffold68	3155893	3155953	60	75	chr2_179766000_179768000_bin_6380140_0.5855_REPTILE_pred_E11_5_NT.bed::chr2:179766000-179768000
scaffold68	3155893	3155953	60	75	chr2_179766000_179768000_bin_6380140_0.664_REPTILE_pred_E11_5_FB.bed::chr2:179766000-179768000
scaffold68	3155893	3155953	60	75	chr2_179766100_179768100_bin_6380141_0.905_REPTILE_pred_mESC.bed::chr2:179766100-179768100
scaffold68	3155893	3155953	60	75	chr2_179767000_179769000_bin_6380150_0.55_REPTILE_pred_E11_5_HB.bed::chr2:179767000-179769000
scaffold68	3172575	3172628	53	72	chr12_76368900_76370900_bin_19870650_0.508_REPTILE_pred_E11_5_MB.bed::chr12:76368900-76370900
scaffold68	3185190	3185241	51	77.7778	chr1_106171500_106173500_bin_3689475_0.5335_REPTILE_pred_E11_5_HB.bed::chr1:106171500-106173500
scaffold68	3188387	3188451	64	65.3846	chr12_75614700_75616700_bin_19863108_0.5775_REPTILE_pred_E11_5_HT.bed::chr12:75614700-75616700
scaffold68	3192150	3192236	86	67.9012	chr1_191717800_191719800_bin_4544938_0.506_REPTILE_pred_E11_5_HB.bed::chr1:191717800-191719800
scaffold68	3192198	3192278	80	73.4177	chr19_46317800_46319800_bin_27104085_0.504_REPTILE_pred_E11_5_HT.bed::chr19:46317800-46319800
scaffold68	3221050	3221103	53	75.5102	chr12_80011518_80012429_dmr_114642_0.764_REPTILE_pred_E11_5_HT.bed::chr12:80011518-80012429
scaffold68	3230255	3230308	53	75	chr17_75556972_75557467_dmr_235358_0.7785_REPTILE_pred_mESC.bed::chr17:75556972-75557467
scaffold68	3240387	3240441	54	73.3333	chr13_38346500_38348500_bin_20691717_0.538_REPTILE_pred_E11_5_NT.bed::chr13:38346500-38348500
scaffold68	3240387	3240441	54	73.3333	chr13_38347000_38349000_bin_20691722_0.528_REPTILE_pred_E11_5_MB.bed::chr13:38347000-38349000
scaffold68	3250342	3250418	76	64.1791	chr18_36383977_36385110_dmr_246084_0.5055_REPTILE_pred_E11_5_HT.bed::chr18:36383977-36385110
scaffold68	3258075	3258128	53	77.0833	chr14_51194900_51196900_bin_22024418_0.744_REPTILE_pred_mESC.bed::chr14:51194900-51196900
scaffold68	3275754	3275811	57	77.9661	chr3_8830846_8831537_dmr_318145_0.541_REPTILE_pred_E11_5_HT.bed::chr3:8830846-8831537
scaffold68	3281963	3282023	60	70.4918	chr1_180873400_180875400_bin_4436494_0.5415_REPTILE_pred_mESC.bed::chr1:180873400-180875400
scaffold68	3296179	3296236	57	75	chr14_25342600_25344600_bin_21765895_0.5005_REPTILE_pred_E11_5_CF.bed::chr14:25342600-25344600
scaffold68	3303491	3303544	53	80	chr11_85916300_85918300_bin_18745298_0.591_REPTILE_pred_E11_5_MB.bed::chr11:85916300-85918300
scaffold68	3303491	3303544	53	80	chr11_85916847_85917940_dmr_87700_0.5655_REPTILE_pred_E11_5_CF.bed::chr11:85916847-85917940
scaffold68	3303491	3303544	53	80	chr11_85916847_85917940_dmr_87700_0.6285_REPTILE_pred_E11_5_NT.bed::chr11:85916847-85917940
scaffold68	3303491	3303544	53	80	chr11_85916847_85917940_dmr_87700_0.643_REPTILE_pred_E11_5_HB.bed::chr11:85916847-85917940
scaffold68	3303491	3303544	53	80	chr11_85916847_85917940_dmr_87700_0.889_REPTILE_pred_E11_5_LM.bed::chr11:85916847-85917940
scaffold68	3304014	3304077	63	70.5882	chr12_80209273_80210311_dmr_114722_0.618_REPTILE_pred_mESC.bed::chr12:80209273-80210311
scaffold68	3304014	3304077	63	70.5882	chr12_80209273_80210311_dmr_114722_0.723_REPTILE_pred_E11_5_HT.bed::chr12:80209273-80210311
scaffold68	3312923	3312988	65	72.5807	chr10_20454215_20454970_dmr_43419_0.5535_REPTILE_pred_E11_5_HT.bed::chr10:20454215-20454970
scaffold68	3342735	3342790	55	72	chr2_130125743_130126193_dmr_303961_0.506_REPTILE_pred_E11_5_MB.bed::chr2:130125743-130126193
scaffold68	3382384	3382436	52	79.2453	chr18_60947508_60948086_dmr_252261_0.6045_REPTILE_pred_E11_5_MB.bed::chr18:60947508-60948086
scaffold68	3382384	3382436	52	79.2453	chr18_60947508_60948086_dmr_252261_0.721_REPTILE_pred_E11_5_HB.bed::chr18:60947508-60948086
scaffold68	3392963	3393014	51	75	chr14_21496800_21498800_bin_21727437_0.554_REPTILE_pred_E11_5_LM.bed::chr14:21496800-21498800
scaffold68	3392963	3393014	51	75	chr14_21497200_21499200_bin_21727441_0.513_REPTILE_pred_E11_5_FB.bed::chr14:21497200-21499200
scaffold68	3392963	3393014	51	75	chr14_21497400_21499400_bin_21727443_0.5015_REPTILE_pred_E11_5_LV.bed::chr14:21497400-21499400
scaffold68	3392963	3393014	51	75	chr14_21497400_21499400_bin_21727443_0.549_REPTILE_pred_E11_5_CF.bed::chr14:21497400-21499400
scaffold68	3413225	3413286	61	71.1538	chr4_5685800_5687800_bin_8060868_0.6525_REPTILE_pred_mESC.bed::chr4:5685800-5687800
scaffold68	3444909	3444962	53	73.7705	chr16_41771423_41771724_dmr_207434_0.501_REPTILE_pred_E11_5_FB.bed::chr16:41771423-41771724
scaffold68	3448110	3448186	76	69.5652	chr10_70148894_70150031_dmr_53621_0.5325_REPTILE_pred_E11_5_NT.bed::chr10:70148894-70150031
scaffold68	3448110	3448186	76	69.5652	chr10_70148894_70150031_dmr_53621_0.684_REPTILE_pred_E11_5_HT.bed::chr10:70148894-70150031
scaffold68	3449792	3449852	60	74.1936	chr2_110085512_110086381_dmr_299447,dmr_299448_0.643_REPTILE_pred_E11_5_CF.bed::chr2:110085512-110086381
scaffold68	3449792	3449852	60	74.1936	chr2_110085512_110086381_dmr_299447,dmr_299448_0.826_REPTILE_pred_E11_5_LM.bed::chr2:110085512-110086381
scaffold68	3458903	3458957	54	74.0741	chr1_132311332_132311874_dmr_23047_0.5715_REPTILE_pred_E11_5_HT.bed::chr1:132311332-132311874
scaffold68	3493186	3493237	51	76.4706	chr10_128233900_128235900_bin_17861524_0.5705_REPTILE_pred_E11_5_LV.bed::chr10:128233900-128235900
scaffold68	3495402	3495453	51	73.0769	chr1_86439435_86439831_dmr_16256_0.593_REPTILE_pred_mESC.bed::chr1:86439435-86439831
scaffold68	3495402	3495453	51	73.0769	chr1_86439435_86439831_dmr_16256_0.6475_REPTILE_pred_E11_5_HT.bed::chr1:86439435-86439831
scaffold68	3533250	3533302	52	72.9167	chr14_73399400_73401400_bin_22246463_0.5685_REPTILE_pred_E11_5_FB.bed::chr14:73399400-73401400
scaffold68	3547202	3547265	63	70.6897	chr17_47176141_47177069_dmr_228615_0.7235_REPTILE_pred_E11_5_HT.bed::chr17:47176141-47177069
scaffold68	3550199	3550251	52	80.3922	chr13_25076500_25078500_bin_20559017_0.519_REPTILE_pred_E11_5_NT.bed::chr13:25076500-25078500
scaffold68	3565883	3565941	58	73.3333	chr3_51209684_51210237_dmr_325180_0.8585_REPTILE_pred_mESC.bed::chr3:51209684-51210237
scaffold68	3699388	3699446	58	98.3051	chr18_80708500_80710500_bin_26540965_0.5705_REPTILE_pred_E11_5_CF.bed::chr18:80708500-80710500
scaffold68	3708909	3708972	63	70	chr1_79775100_79777100_bin_3425511_0.514_REPTILE_pred_E11_5_HT.bed::chr1:79775100-79777100
scaffold68	3715894	3715945	51	76.7857	chr19_46325700_46327700_bin_27104164_0.5145_REPTILE_pred_E11_5_FB.bed::chr19:46325700-46327700
scaffold68	3743141	3743202	61	66.6667	chr10_18816000_18818000_bin_16767345_0.523_REPTILE_pred_E11_5_HT.bed::chr10:18816000-18818000
scaffold68	3743168	3743223	55	77.9661	chr12_36379900_36381900_bin_19470760_0.616_REPTILE_pred_E11_5_LM.bed::chr12:36379900-36381900
scaffold68	3743168	3743223	55	77.9661	chr12_36379900_36381900_bin_19470760_0.671_REPTILE_pred_E11_5_NT.bed::chr12:36379900-36381900
scaffold68	3743168	3743223	55	77.9661	chr12_36380000_36382000_bin_19470761_0.5095_REPTILE_pred_E11_5_FB.bed::chr12:36380000-36382000
scaffold68	3743168	3743223	55	77.9661	chr12_36380000_36382000_bin_19470761_0.5485_REPTILE_pred_E11_5_HB.bed::chr12:36380000-36382000
scaffold68	3747558	3747609	51	76.4706	chr1_172206300_172208300_bin_4349823_0.682_REPTILE_pred_E11_5_HT.bed::chr1:172206300-172208300
scaffold68	3747558	3747609	51	76.4706	chr1_172206400_172208400_bin_4349824_0.5385_REPTILE_pred_E11_5_MB.bed::chr1:172206400-172208400
scaffold68	3747558	3747609	51	76.4706	chr1_172206400_172208400_bin_4349824_0.6455_REPTILE_pred_E11_5_HB.bed::chr1:172206400-172208400
scaffold68	3747558	3747609	51	76.4706	chr1_172206500_172208500_bin_4349825_0.633_REPTILE_pred_E11_5_CF.bed::chr1:172206500-172208500
scaffold68	3747558	3747609	51	76.4706	chr1_172206500_172208500_bin_4349825_0.7115_REPTILE_pred_E11_5_FB.bed::chr1:172206500-172208500
scaffold68	3752090	3752167	77	65.3333	chr2_133309500_133311500_bin_5915575_0.5565_REPTILE_pred_E11_5_HT.bed::chr2:133309500-133311500
scaffold68	3761519	3761588	69	80	chr10_31252459_31253533_dmr_45928,dmr_45929_0.645_REPTILE_pred_E11_5_HT.bed::chr10:31252459-31253533
scaffold68	3761529	3761589	60	72	chr10_59302826_59303194_dmr_50720_0.5735_REPTILE_pred_E11_5_FB.bed::chr10:59302826-59303194
scaffold68	3778287	3778344	57	72	chr17_85625937_85626633_dmr_238045_0.611_REPTILE_pred_E11_5_CF.bed::chr17:85625937-85626633
scaffold68	3790553	3790613	60	78.125	chr13_46945000_46947000_bin_20777702_0.73_REPTILE_pred_mESC.bed::chr13:46945000-46947000
scaffold68	3793952	3794018	66	71.4286	chr19_6445734_6446670_dmr_261517_0.5105_REPTILE_pred_E11_5_NT.bed::chr19:6445734-6446670
scaffold68	3793952	3794018	66	71.4286	chr19_6445734_6446670_dmr_261517_0.553_REPTILE_pred_E11_5_MB.bed::chr19:6445734-6446670
scaffold68	3793952	3794018	66	71.4286	chr19_6445734_6446670_dmr_261517_0.7055_REPTILE_pred_E11_5_HB.bed::chr19:6445734-6446670
scaffold68	3793952	3794018	66	71.4286	chr19_6445734_6446670_dmr_261517_0.75_REPTILE_pred_E11_5_FB.bed::chr19:6445734-6446670
scaffold68	3801272	3801326	54	69.7674	chr1_74787700_74789700_bin_3375637_0.5125_REPTILE_pred_E11_5_CF.bed::chr1:74787700-74789700
scaffold68	3825809	3825873	64	76.1194	chr4_58711940_58712774_dmr_360677_0.742_REPTILE_pred_E11_5_LM.bed::chr4:58711940-58712774
scaffold68	3850087	3850160	73	72.7273	chr10_67185100_67187100_bin_17251036_0.5715_REPTILE_pred_E11_5_FB.bed::chr10:67185100-67187100
scaffold68	3870691	3870769	78	78.8732	chr18_61505800_61507800_bin_26348938_0.51_REPTILE_pred_E11_5_MB.bed::chr18:61505800-61507800
scaffold68	3879110	3879172	62	69.2308	chr1_89367017_89367323_dmr_17006_0.565_REPTILE_pred_E11_5_HT.bed::chr1:89367017-89367323
scaffold68	3906921	3906988	67	66.0714	chr3_121643042_121643880_dmr_340055_0.6065_REPTILE_pred_E11_5_HT.bed::chr3:121643042-121643880
scaffold68	3915490	3915558	68	72.1311	chr12_40113617_40114069_dmr_106457_0.506_REPTILE_pred_E11_5_HT.bed::chr12:40113617-40114069
scaffold68	3921000	3921096	96	69.7917	chr1_159334000_159336000_bin_4221100_0.6185_REPTILE_pred_mESC.bed::chr1:159334000-159336000
scaffold68	3921272	3921352	80	73.6264	chr17_57188362_57189351_dmr_230711_0.5305_REPTILE_pred_E11_5_LV.bed::chr17:57188362-57189351
scaffold68	3921302	3921460	158	67.9012	chr13_54191300_54193300_bin_20850165_0.5215_REPTILE_pred_E11_5_HT.bed::chr13:54191300-54193300
scaffold68	3921302	3921460	158	67.9012	chr13_54191400_54193400_bin_20850166_0.548_REPTILE_pred_E11_5_FB.bed::chr13:54191400-54193400
scaffold68	3921417	3921511	94	71.4286	chr16_30935500_30937500_bin_24111284_0.859_REPTILE_pred_mESC.bed::chr16:30935500-30937500
scaffold68	3935077	3935128	51	76.7857	chr2_18039900_18041900_bin_4762879_0.542_REPTILE_pred_mESC.bed::chr2:18039900-18041900
scaffold68	3935077	3935128	51	76.7857	chr2_18039910_18041864_dmr_279420,dmr_279421_0.6215_REPTILE_pred_E11_5_CF.bed::chr2:18039910-18041864
scaffold68	3935077	3935128	51	76.7857	chr2_18039910_18041864_dmr_279420,dmr_279421_0.688_REPTILE_pred_E11_5_FB.bed::chr2:18039910-18041864
scaffold68	3935077	3935128	51	76.7857	chr2_18039910_18041864_dmr_279420,dmr_279421_0.71_REPTILE_pred_E11_5_HB.bed::chr2:18039910-18041864
scaffold68	3941242	3941298	56	75	chr1_22890724_22891176_dmr_2890_0.5625_REPTILE_pred_E11_5_HT.bed::chr1:22890724-22891176
scaffold68	3948130	3948183	53	73.913	chr3_81029500_81031500_bin_7213908_0.5075_REPTILE_pred_mESC.bed::chr3:81029500-81031500
scaffold68	3970940	3971012	72	67.1875	chr11_75744014_75744385_dmr_84717_0.547_REPTILE_pred_mESC.bed::chr11:75744014-75744385
scaffold68	3971102	3971158	56	75.4098	chr14_79200576_79201410_dmr_167914_0.5745_REPTILE_pred_E11_5_FB.bed::chr14:79200576-79201410
scaffold68	3980647	3980709	62	72.2222	chr11_84180300_84182300_bin_18727938_0.5255_REPTILE_pred_E11_5_NT.bed::chr11:84180300-84182300
scaffold68	3980647	3980709	62	72.2222	chr11_84180500_84182500_bin_18727940_0.5095_REPTILE_pred_E11_5_HT.bed::chr11:84180500-84182500
scaffold68	3982218	3982270	52	68.8889	chr18_23675500_23677500_bin_25970635_0.629_REPTILE_pred_E11_5_MB.bed::chr18:23675500-23677500
scaffold68	4029993	4030049	56	75.5102	chr17_8407900_8409900_bin_24868086_0.841_REPTILE_pred_E11_5_LM.bed::chr17:8407900-8409900
scaffold68	4029993	4030049	56	75.5102	chr17_8408300_8410300_bin_24868090_0.7145_REPTILE_pred_E11_5_NT.bed::chr17:8408300-8410300
scaffold68	4029993	4030049	56	75.5102	chr17_8408300_8410300_bin_24868090_0.8865_REPTILE_pred_mESC.bed::chr17:8408300-8410300
scaffold68	4029993	4030049	56	75.5102	chr17_8408600_8410600_bin_24868093_0.5115_REPTILE_pred_E11_5_CF.bed::chr17:8408600-8410600
scaffold68	4029993	4030049	56	75.5102	chr17_8408700_8410700_bin_24868094_0.5605_REPTILE_pred_E11_5_LV.bed::chr17:8408700-8410700
scaffold68	4059439	4059496	57	74.1936	chr14_76629888_76630575_dmr_167037_0.972_REPTILE_pred_mESC.bed::chr14:76629888-76630575
scaffold68	4092476	4092538	62	76.1194	chr12_15410618_15411144_dmr_101621_0.521_REPTILE_pred_E11_5_CF.bed::chr12:15410618-15411144
scaffold68	4092476	4092538	62	76.1194	chr12_15410618_15411144_dmr_101621_0.6095_REPTILE_pred_E11_5_FB.bed::chr12:15410618-15411144
scaffold68	4093791	4093848	57	77.3585	chr11_6138300_6140300_bin_17947518_0.5115_REPTILE_pred_mESC.bed::chr11:6138300-6140300
scaffold68	4105074	4105135	61	69.2308	chr1_14291000_14293000_bin_2770670_0.9585_REPTILE_pred_mESC.bed::chr1:14291000-14293000
scaffold68	4117531	4117586	55	68.1818	chr10_79776900_79778900_bin_17376954_0.505_REPTILE_pred_E11_5_LM.bed::chr10:79776900-79778900
scaffold68	4118142	4118203	61	73.0159	chr19_29024168_29024671_dmr_266680_0.5005_REPTILE_pred_E11_5_CF.bed::chr19:29024168-29024671
scaffold68	4118142	4118203	61	73.0159	chr19_29024168_29024671_dmr_266680_0.5055_REPTILE_pred_E11_5_MB.bed::chr19:29024168-29024671
scaffold68	4118142	4118203	61	73.0159	chr19_29024168_29025127_dmr_266680,dmr_266681_0.568_REPTILE_pred_E11_5_HT.bed::chr19:29024168-29025127
scaffold68	4134043	4134096	53	78.9474	chr1_80738500_80740500_bin_3435145_0.612_REPTILE_pred_E11_5_HT.bed::chr1:80738500-80740500
scaffold68	4178349	4178406	57	70.5882	chr2_166324058_166324359_dmr_313152_0.5475_REPTILE_pred_E11_5_LV.bed::chr2:166324058-166324359
scaffold68	4178349	4178415	66	72.1311	chr2_166324058_166324728_dmr_313152,dmr_313153_0.646_REPTILE_pred_E11_5_HT.bed::chr2:166324058-166324728
scaffold68	4222290	4222345	55	78.5714	chr16_96281121_96281529_dmr_218547_0.5225_REPTILE_pred_E11_5_HB.bed::chr16:96281121-96281529
scaffold68	4247253	4247306	53	87.2727	chr18_53426998_53427561_dmr_249789,dmr_249790_0.858_REPTILE_pred_E11_5_HT.bed::chr18:53426998-53427561
scaffold68	4250941	4250994	53	76.9231	chr10_13860100_13862100_bin_16717786_0.643_REPTILE_pred_E11_5_HT.bed::chr10:13860100-13862100
scaffold68	4266266	4266321	55	76.4706	chr14_118687600_118689600_bin_22699345_0.7535_REPTILE_pred_mESC.bed::chr14:118687600-118689600
scaffold68	4273945	4273996	51	78.5714	chr10_94550685_94551156_dmr_59427_0.6685_REPTILE_pred_E11_5_HT.bed::chr10:94550685-94551156
scaffold68	4285218	4285273	55	76.7857	chr13_97078600_97080600_bin_21279038_0.875_REPTILE_pred_mESC.bed::chr13:97078600-97080600
scaffold68	4290714	4290771	57	75	chr1_4412200_4414200_bin_2671882_0.5075_REPTILE_pred_E11_5_HT.bed::chr1:4412200-4414200
scaffold68	4290988	4291052	64	66.0377	chr13_97276005_97277234_dmr_144840_0.969_REPTILE_pred_mESC.bed::chr13:97276005-97277234
scaffold68	4307812	4307870	58	74.6032	chr16_9280874_9281175_dmr_199832_0.5195_REPTILE_pred_E11_5_HB.bed::chr16:9280874-9281175
scaffold68	4307812	4307870	58	74.6032	chr16_9280874_9281175_dmr_199832_0.5305_REPTILE_pred_mESC.bed::chr16:9280874-9281175
scaffold68	4319433	4319496	63	75.4386	chr4_13421100_13423100_bin_8138221_0.745_REPTILE_pred_mESC.bed::chr4:13421100-13423100
scaffold68	4323991	4324048	57	72.7273	chr11_58914156_58914788_dmr_80275_0.599_REPTILE_pred_E11_5_LV.bed::chr11:58914156-58914788
scaffold68	4386814	4386865	51	73.3333	chr12_15810100_15812100_bin_19265062_0.553_REPTILE_pred_E11_5_NT.bed::chr12:15810100-15812100
scaffold68	4387129	4387183	54	80.7692	chr18_34379610_34381085_dmr_245538_0.535_REPTILE_pred_E11_5_HT.bed::chr18:34379610-34381085
scaffold68	4387129	4387183	54	80.7692	chr18_34379610_34381085_dmr_245538_0.574_REPTILE_pred_E11_5_CF.bed::chr18:34379610-34381085
scaffold68	4387129	4387183	54	80.7692	chr18_34379610_34381085_dmr_245538_0.7095_REPTILE_pred_E11_5_LM.bed::chr18:34379610-34381085
scaffold68	4426978	4427040	62	72.7273	chr11_95571000_95573000_bin_18841845_0.651_REPTILE_pred_E11_5_LM.bed::chr11:95571000-95573000
scaffold68	4426978	4427040	62	72.7273	chr11_95572347_95572800_dmr_90522_0.514_REPTILE_pred_E11_5_CF.bed::chr11:95572347-95572800
scaffold68	4435227	4435309	82	71.0526	chr17_72477400_72479400_bin_25508781_0.5235_REPTILE_pred_mESC.bed::chr17:72477400-72479400
scaffold68	4443019	4443073	54	73.2143	chr10_57572217_57572795_dmr_50432_0.8185_REPTILE_pred_E11_5_MB.bed::chr10:57572217-57572795
scaffold68	4444780	4444837	57	73.6842	chr18_46528457_46529156_dmr_248288_0.5535_REPTILE_pred_mESC.bed::chr18:46528457-46529156
scaffold68	4472040	4472093	53	76	chr16_22000300_22002300_bin_24021932_0.7495_REPTILE_pred_mESC.bed::chr16:22000300-22002300
scaffold68	4489408	4489469	61	82.2581	chr11_72308577_72309860_dmr_84081_0.5805_REPTILE_pred_E11_5_HT.bed::chr11:72308577-72309860
scaffold68	4519735	4519786	51	84.3137	chr2_173769149_173769736_dmr_315968_0.546_REPTILE_pred_E11_5_MB.bed::chr2:173769149-173769736
scaffold68	4519735	4519786	51	84.3137	chr2_173769149_173769736_dmr_315968_0.605_REPTILE_pred_E11_5_HT.bed::chr2:173769149-173769736
scaffold68	4542599	4542662	63	73.0159	chr1_163971000_163973000_bin_4267470_0.5315_REPTILE_pred_E11_5_HT.bed::chr1:163971000-163973000
scaffold68	4552104	4552159	55	77.7778	chr11_88930608_88931331_dmr_88867_0.6875_REPTILE_pred_mESC.bed::chr11:88930608-88931331
scaffold68	4577259	4577312	53	73.0769	chr12_119357800_119359800_bin_20300539_0.51_REPTILE_pred_E11_5_LM.bed::chr12:119357800-119359800
scaffold68	4581366	4581474	108	83.1776	chr11_102230000_102232000_bin_18908435_0.516_REPTILE_pred_E11_5_LM.bed::chr11:102230000-102232000
scaffold68	4589004	4589061	57	72.4138	chr10_39736145_39736463_dmr_47077_0.8925_REPTILE_pred_mESC.bed::chr10:39736145-39736463
scaffold68	4612291	4612353	62	85.4839	chr18_46508600_46510600_bin_26198966_0.553_REPTILE_pred_mESC.bed::chr18:46508600-46510600
scaffold68	4615141	4615203	62	75	chr10_41887600_41889600_bin_16998061_0.521_REPTILE_pred_E11_5_LM.bed::chr10:41887600-41889600
scaffold68	4625209	4625638	429	67.0762	chr1_89646200_89648200_bin_3524222_0.548_REPTILE_pred_E11_5_LV.bed::chr1:89646200-89648200
scaffold68	4629014	4629069	55	85	chr11_115098700_115100700_bin_19037122_0.5455_REPTILE_pred_E11_5_CF.bed::chr11:115098700-115100700
scaffold68	4629014	4629069	55	85	chr11_115099300_115101300_bin_19037128_0.759_REPTILE_pred_E11_5_LM.bed::chr11:115099300-115101300
scaffold68	4639032	4639088	56	77.551	chr1_44584700_44586700_bin_3073607_0.526_REPTILE_pred_E11_5_LV.bed::chr1:44584700-44586700
scaffold68	4652006	4652229	223	82.3009	chr1_89670100_89672100_bin_3524461_0.561_REPTILE_pred_E11_5_LM.bed::chr1:89670100-89672100
scaffold68	4652563	4652626	63	70.3704	chr3_27578600_27580600_bin_6679399_0.5365_REPTILE_pred_E11_5_HB.bed::chr3:27578600-27580600
scaffold68	4652956	4653788	832	80.7692	chr1_89670100_89672100_bin_3524461_0.561_REPTILE_pred_E11_5_LM.bed::chr1:89670100-89672100
scaffold68	4652956	4653788	832	80.7692	chr1_89670927_89672179_dmr_17154_0.5275_REPTILE_pred_E11_5_NT.bed::chr1:89670927-89672179
scaffold68	4653295	4653347	52	75.5102	chr4_46746400_46748400_bin_8471474_0.642_REPTILE_pred_mESC.bed::chr4:46746400-46748400
scaffold68	4659465	4659521	56	76.1905	chr16_20497700_20499700_bin_24006906_0.6645_REPTILE_pred_mESC.bed::chr16:20497700-20499700
scaffold68	4674013	4674491	478	75.3747	chr1_89703305_89703808_dmr_17170_0.502_REPTILE_pred_E11_5_LM.bed::chr1:89703305-89703808
scaffold68	4674013	4674491	478	75.3747	chr1_89703305_89703808_dmr_17170_0.5715_REPTILE_pred_E11_5_NT.bed::chr1:89703305-89703808
scaffold68	4674013	4674491	478	75.3747	chr1_89703305_89703808_dmr_17170_0.7275_REPTILE_pred_E11_5_HT.bed::chr1:89703305-89703808
scaffold68	4677198	4677625	427	87.3206	chr1_89708000_89710000_bin_3524840_0.6695_REPTILE_pred_E11_5_LM.bed::chr1:89708000-89710000
scaffold68	4687631	4687883	252	85.4167	chr1_89718244_89718668_dmr_17186_0.5585_REPTILE_pred_E11_5_HT.bed::chr1:89718244-89718668
scaffold68	4698382	4698962	580	82.7055	chr1_89733600_89735600_bin_3525096_0.647_REPTILE_pred_E11_5_LM.bed::chr1:89733600-89735600
scaffold68	4701589	4702332	743	77.8393	chr1_89738919_89740103_dmr_17195_0.5435_REPTILE_pred_E11_5_MB.bed::chr1:89738919-89740103
scaffold68	4712958	4713374	416	86.9565	chr1_89749100_89751100_bin_3525251_0.6895_REPTILE_pred_E11_5_MB.bed::chr1:89749100-89751100
scaffold68	4712958	4713474	516	89.1051	chr1_89749200_89751200_bin_3525252_0.5125_REPTILE_pred_E11_5_HT.bed::chr1:89749200-89751200
scaffold68	4712958	4713474	516	89.1051	chr1_89749200_89751200_bin_3525252_0.5495_REPTILE_pred_E11_5_LM.bed::chr1:89749200-89751200
scaffold68	4712958	4713630	672	90.1345	chr1_89749800_89751800_bin_3525258_0.5625_REPTILE_pred_E11_5_FB.bed::chr1:89749800-89751800
scaffold68	4712958	4713630	672	90.1345	chr1_89750158_89751724_dmr_17199_0.562_REPTILE_pred_E11_5_NT.bed::chr1:89750158-89751724
scaffold68	4712958	4713630	672	90.1345	chr1_89750158_89751724_dmr_17199_0.6735_REPTILE_pred_E11_5_HB.bed::chr1:89750158-89751724
scaffold68	4713139	4713210	71	75	chr15_62007300_62009300_bin_23381565_0.8045_REPTILE_pred_mESC.bed::chr15:62007300-62009300
scaffold68	4716823	4717278	455	78.0488	chr1_89754900_89756900_bin_3525309_0.6755_REPTILE_pred_E11_5_NT.bed::chr1:89754900-89756900
scaffold68	4716823	4717278	455	78.0488	chr1_89756128_89756637_dmr_17204_0.5355_REPTILE_pred_E11_5_MB.bed::chr1:89756128-89756637
scaffold68	4716823	4717278	455	78.0488	chr1_89756128_89756637_dmr_17204_0.634_REPTILE_pred_mESC.bed::chr1:89756128-89756637
scaffold68	4733417	4733468	51	71.7391	chr15_3498800_3500800_bin_22796480_0.703_REPTILE_pred_E11_5_HT.bed::chr15:3498800-3500800
scaffold68	4741282	4741334	52	76.7857	chr16_44686617_44687495_dmr_208196_0.7005_REPTILE_pred_E11_5_NT.bed::chr16:44686617-44687495
scaffold68	4741282	4741334	52	76.7857	chr16_44686617_44687495_dmr_208196_0.7175_REPTILE_pred_E11_5_HB.bed::chr16:44686617-44687495
scaffold68	4741282	4741334	52	76.7857	chr16_44686617_44687495_dmr_208196_0.721_REPTILE_pred_E11_5_LM.bed::chr16:44686617-44687495
scaffold68	4741282	4741334	52	76.7857	chr16_44686617_44687495_dmr_208196_0.762_REPTILE_pred_E11_5_CF.bed::chr16:44686617-44687495
scaffold68	4741282	4741334	52	76.7857	chr16_44686617_44687495_dmr_208196_0.8385_REPTILE_pred_E11_5_MB.bed::chr16:44686617-44687495
scaffold68	4741282	4741334	52	76.7857	chr16_44686617_44687495_dmr_208196_0.8585_REPTILE_pred_E11_5_FB.bed::chr16:44686617-44687495
scaffold68	4741282	4741334	52	76.7857	chr16_44686900_44688900_bin_24248798_0.6135_REPTILE_pred_E11_5_HT.bed::chr16:44686900-44688900
scaffold68	4774001	4775294	1293	74.3178	chr1_89823200_89825200_bin_3525992_0.542_REPTILE_pred_mESC.bed::chr1:89823200-89825200
scaffold68	4774001	4775294	1293	74.3178	chr1_89823500_89825500_bin_3525995_0.605_REPTILE_pred_E11_5_NT.bed::chr1:89823500-89825500
scaffold68	4774001	4775294	1293	74.3178	chr1_89823611_89825530_dmr_17238,dmr_17239_0.532_REPTILE_pred_E11_5_LM.bed::chr1:89823611-89825530
scaffold68	4774001	4775294	1293	74.3178	chr1_89823700_89825700_bin_3525997_0.5265_REPTILE_pred_E11_5_MB.bed::chr1:89823700-89825700
scaffold68	4774034	4775294	1260	74.4663	chr1_89823800_89825800_bin_3525998_0.607_REPTILE_pred_E11_5_HB.bed::chr1:89823800-89825800
scaffold68	4795281	4795773	492	68.6937	chr1_89845522_89846843_dmr_17249_0.501_REPTILE_pred_E11_5_LM.bed::chr1:89845522-89846843
scaffold68	4796129	4796183	54	75.5102	chr12_77716051_77716634_dmr_114025,dmr_114026_0.6195_REPTILE_pred_E11_5_MB.bed::chr12:77716051-77716634
scaffold68	4796129	4796183	54	75.5102	chr12_77716051_77716634_dmr_114025,dmr_114026_0.6445_REPTILE_pred_E11_5_FB.bed::chr12:77716051-77716634
scaffold68	4797134	4798291	1157	77.1901	chr1_89847500_89849500_bin_3526235_0.5685_REPTILE_pred_E11_5_FB.bed::chr1:89847500-89849500
scaffold68	4797134	4797428	294	73.5484	chr1_89847964_89848428_dmr_17252_0.539_REPTILE_pred_E11_5_NT.bed::chr1:89847964-89848428
scaffold68	4797300	4798291	991	80.9339	chr1_89848300_89850300_bin_3526243_0.6125_REPTILE_pred_E11_5_LM.bed::chr1:89848300-89850300
scaffold68	4798417	4798477	60	81.9672	chr1_89847500_89849500_bin_3526235_0.5685_REPTILE_pred_E11_5_FB.bed::chr1:89847500-89849500
scaffold68	4798417	4798504	87	79.7753	chr1_89848300_89850300_bin_3526243_0.6125_REPTILE_pred_E11_5_LM.bed::chr1:89848300-89850300
scaffold68	4812051	4812344	293	81.2709	chr1_89869298_89870122_dmr_17258,dmr_17259_0.979_REPTILE_pred_mESC.bed::chr1:89869298-89870122
scaffold68	4814770	4814888	118	76.7241	chr1_89872265_89873894_dmr_17261,dmr_17262_0.8405_REPTILE_pred_mESC.bed::chr1:89872265-89873894
scaffold68	4815255	4815425	170	78.022	chr1_89872265_89873894_dmr_17261,dmr_17262_0.8405_REPTILE_pred_mESC.bed::chr1:89872265-89873894
scaffold68	4820268	4820719	451	66.5803	chr1_89880161_89881381_dmr_17268_0.617_REPTILE_pred_mESC.bed::chr1:89880161-89881381
scaffold68	4832600	4832657	57	75.8064	chr11_97309300_97311300_bin_18859228_0.8555_REPTILE_pred_mESC.bed::chr11:97309300-97311300
scaffold68	4832600	4832657	57	75.8064	chr11_97310200_97312200_bin_18859237_0.5115_REPTILE_pred_E11_5_CF.bed::chr11:97310200-97312200
scaffold68	4832600	4832657	57	75.8064	chr11_97310300_97312300_bin_18859238_0.5545_REPTILE_pred_E11_5_LM.bed::chr11:97310300-97312300
scaffold68	4841648	4841704	56	71.6981	chr18_61594100_61596100_bin_26349821_0.6355_REPTILE_pred_mESC.bed::chr18:61594100-61596100
scaffold68	4844518	4844615	97	89.6907	chr1_89922400_89924400_bin_3526984_0.516_REPTILE_pred_E11_5_LV.bed::chr1:89922400-89924400
scaffold68	4844518	4844615	97	89.6907	chr1_89922400_89924400_bin_3526984_0.651_REPTILE_pred_E11_5_HB.bed::chr1:89922400-89924400
scaffold68	4844518	4844615	97	89.6907	chr1_89923000_89925000_bin_3526990_0.546_REPTILE_pred_E11_5_LM.bed::chr1:89923000-89925000
scaffold68	4844518	4844615	97	89.6907	chr1_89923200_89925200_bin_3526992_0.578_REPTILE_pred_E11_5_CF.bed::chr1:89923200-89925200
scaffold68	4844518	4844615	97	89.6907	chr1_89923300_89925300_bin_3526993_0.711_REPTILE_pred_mESC.bed::chr1:89923300-89925300
scaffold68	4845509	4845965	456	93.2314	chr1_89925363_89926998_dmr_17290,dmr_17291_0.628_REPTILE_pred_E11_5_HB.bed::chr1:89925363-89926998
scaffold68	4845509	4845965	456	93.2314	chr1_89925363_89926998_dmr_17290,dmr_17291_0.6415_REPTILE_pred_E11_5_NT.bed::chr1:89925363-89926998
scaffold68	4849975	4850364	389	72.9107	chr1_89933400_89935400_bin_3527094_0.6625_REPTILE_pred_E11_5_FB.bed::chr1:89933400-89935400
scaffold68	4849975	4850292	317	69.708	chr1_89934681_89935018_dmr_17297_0.583_REPTILE_pred_E11_5_HB.bed::chr1:89934681-89935018
scaffold68	4849975	4850364	389	72.9107	chr1_89934700_89936700_bin_3527107_0.7665_REPTILE_pred_mESC.bed::chr1:89934700-89936700
scaffold68	4850032	4850181	149	77.931	chr1_89934800_89936800_bin_3527108_0.542_REPTILE_pred_E11_5_CF.bed::chr1:89934800-89936800
scaffold68	4850198	4850364	166	86.9823	chr1_89934800_89936800_bin_3527108_0.542_REPTILE_pred_E11_5_CF.bed::chr1:89934800-89936800
scaffold68	4850373	4850424	51	79.2453	chr19_6451100_6453100_bin_26705418_0.629_REPTILE_pred_E11_5_MB.bed::chr19:6451100-6453100
scaffold68	4850373	4850424	51	79.2453	chr19_6452679_6453198_dmr_261521_0.6265_REPTILE_pred_mESC.bed::chr19:6452679-6453198
scaffold68	4850373	4850424	51	79.2453	chr19_6452679_6453198_dmr_261521_0.685_REPTILE_pred_E11_5_HB.bed::chr19:6452679-6453198
scaffold68	4854101	4854359	258	90.6615	chr1_89939600_89941600_bin_3527156_0.6165_REPTILE_pred_mESC.bed::chr1:89939600-89941600
scaffold68	4854101	4854508	407	85.4637	chr1_89941131_89941742_dmr_17299_0.5895_REPTILE_pred_E11_5_CF.bed::chr1:89941131-89941742
scaffold68	4854101	4854508	407	85.4637	chr1_89941131_89941742_dmr_17299_0.623_REPTILE_pred_E11_5_NT.bed::chr1:89941131-89941742
scaffold68	4854101	4854508	407	85.4637	chr1_89941131_89941742_dmr_17299_0.685_REPTILE_pred_E11_5_HB.bed::chr1:89941131-89941742
scaffold68	4855200	4855481	281	78.4091	chr1_89942100_89944100_bin_3527181_0.67_REPTILE_pred_E11_5_LM.bed::chr1:89942100-89944100
scaffold68	4855245	4855481	236	81.6964	chr1_89942515_89943171_dmr_17300_0.6625_REPTILE_pred_E11_5_NT.bed::chr1:89942515-89943171
scaffold68	4855245	4855481	236	81.6964	chr1_89942515_89943171_dmr_17300_0.7835_REPTILE_pred_E11_5_HB.bed::chr1:89942515-89943171
scaffold68	4869905	4869958	53	70.8333	chr17_47954911_47955601_dmr_228953_0.54_REPTILE_pred_E11_5_LV.bed::chr17:47954911-47955601
scaffold68	4869905	4869958	53	70.8333	chr17_47954911_47955932_dmr_228953,dmr_228954_0.75_REPTILE_pred_mESC.bed::chr17:47954911-47955932
scaffold68	4877049	4877103	54	73.0769	chr3_107964816_107965238_dmr_337578_0.6705_REPTILE_pred_E11_5_LV.bed::chr3:107964816-107965238
scaffold68	4877049	4877103	54	73.0769	chr3_107964816_107965238_dmr_337578_0.9575_REPTILE_pred_mESC.bed::chr3:107964816-107965238
scaffold68	4886427	4886481	54	71.4286	chr2_120656500_120656974_dmr_301871_0.6395_REPTILE_pred_E11_5_LV.bed::chr2:120656500-120656974
scaffold68	4888113	4888174	61	66	chr1_186256537_186256843_dmr_36862_0.7055_REPTILE_pred_E11_5_CF.bed::chr1:186256537-186256843
scaffold68	4906200	4906252	52	76.4706	chr1_77531700_77533700_bin_3403077_0.682_REPTILE_pred_E11_5_FB.bed::chr1:77531700-77533700
scaffold68	4907602	4907657	55	68.0851	chr17_85619600_85621600_bin_25640203_0.559_REPTILE_pred_E11_5_HT.bed::chr17:85619600-85621600
scaffold68	4913395	4913465	70	76.5432	chr18_10381400_10383400_bin_25837694_0.5355_REPTILE_pred_E11_5_HT.bed::chr18:10381400-10383400
scaffold68	4913396	4913469	73	81.4815	chr1_189916600_189918600_bin_4526926_0.6055_REPTILE_pred_E11_5_LM.bed::chr1:189916600-189918600
scaffold68	4913400	4913480	80	76.1905	chr19_40947200_40949200_bin_27050379_0.8385_REPTILE_pred_mESC.bed::chr19:40947200-40949200
scaffold68	4913406	4913482	76	85.1852	chr2_169311266_169312579_dmr_314361_0.674_REPTILE_pred_mESC.bed::chr2:169311266-169312579
scaffold68	4913412	4913474	62	90.1639	chr11_32139300_32139616_dmr_73716_0.603_REPTILE_pred_E11_5_HB.bed::chr11:32139300-32139616
scaffold68	4913412	4913467	55	81.6327	chr17_12867300_12869300_bin_24912680_0.604_REPTILE_pred_E11_5_HT.bed::chr17:12867300-12869300
scaffold68	4913412	4913467	55	82.1429	chr2_116998700_117000700_bin_5752467_0.516_REPTILE_pred_E11_5_LV.bed::chr2:116998700-117000700
scaffold68	4913414	4913483	69	86.1538	chr14_60483500_60485500_bin_22117304_0.5595_REPTILE_pred_E11_5_FB.bed::chr14:60483500-60485500
scaffold68	4914152	4914207	55	72.549	chr15_93025800_93027800_bin_23691750_0.502_REPTILE_pred_E11_5_HT.bed::chr15:93025800-93027800
scaffold68	4928109	4928161	52	78.2609	chr17_15443686_15444367_dmr_222267_0.6815_REPTILE_pred_E11_5_MB.bed::chr17:15443686-15444367
scaffold68	4941022	4941073	51	71.7391	chr10_44845704_44846449_dmr_48699_0.5845_REPTILE_pred_E11_5_LV.bed::chr10:44845704-44846449
scaffold68	4967194	4967253	59	79.6296	chr19_5816400_5818400_bin_26699071_0.514_REPTILE_pred_E11_5_LM.bed::chr19:5816400-5818400
scaffold68	4968020	4968072	52	74.4681	chr1_59878102_59878585_dmr_9817_0.701_REPTILE_pred_E11_5_HT.bed::chr1:59878102-59878585
scaffold68	4982317	4982375	58	69.0909	chr18_6274900_6276900_bin_25796629_0.513_REPTILE_pred_E11_5_FB.bed::chr18:6274900-6276900
scaffold68	4991874	4991956	82	68.75	chr16_91538009_91538549_dmr_216786_0.5125_REPTILE_pred_E11_5_HB.bed::chr16:91538009-91538549
scaffold68	4991874	4991956	82	68.75	chr16_91538009_91538957_dmr_216786,dmr_216787_0.771_REPTILE_pred_E11_5_HT.bed::chr16:91538009-91538957
scaffold68	5019165	5019226	61	73.0159	chr19_45735900_45737900_bin_27098266_0.5065_REPTILE_pred_E11_5_NT.bed::chr19:45735900-45737900
scaffold68	5019165	5019226	61	73.0159	chr19_45736000_45738000_bin_27098267_0.5705_REPTILE_pred_E11_5_LM.bed::chr19:45736000-45738000
scaffold68	5031250	5031345	95	71.1538	chr12_3611400_3613400_bin_19143075_0.5255_REPTILE_pred_E11_5_LM.bed::chr12:3611400-3613400
scaffold68	5043225	5043295	70	69.3548	chr16_18390500_18392500_bin_23985834_0.59_REPTILE_pred_mESC.bed::chr16:18390500-18392500
scaffold68	5043225	5043295	70	69.3548	chr16_18391000_18393000_bin_23985839_0.5205_REPTILE_pred_E11_5_HB.bed::chr16:18391000-18393000
scaffold68	5080093	5080146	53	75	chr15_60853098_60854380_dmr_187081,dmr_187082_0.741_REPTILE_pred_E11_5_LV.bed::chr15:60853098-60854380
scaffold68	5080093	5080146	53	75	chr15_60853408_60854380_dmr_187082_0.592_REPTILE_pred_E11_5_LM.bed::chr15:60853408-60854380
scaffold68	5080093	5080146	53	75	chr15_60853408_60854505_dmr_187082,dmr_187083_0.6215_REPTILE_pred_E11_5_HT.bed::chr15:60853408-60854505
scaffold68	5092380	5092433	53	74.5098	chr3_89213600_89215600_bin_7295749_0.515_REPTILE_pred_E11_5_HT.bed::chr3:89213600-89215600
scaffold68	5113990	5114048	58	77.0492	chr1_90743000_90745000_bin_3535190_0.552_REPTILE_pred_E11_5_LM.bed::chr1:90743000-90745000
scaffold68	5113990	5114048	58	77.0492	chr1_90743776_90744453_dmr_17606_0.5895_REPTILE_pred_E11_5_MB.bed::chr1:90743776-90744453
scaffold68	5113990	5114048	58	77.0492	chr1_90743776_90744453_dmr_17606_0.823_REPTILE_pred_E11_5_NT.bed::chr1:90743776-90744453
scaffold68	5113990	5114048	58	77.0492	chr1_90743776_90744453_dmr_17606_0.836_REPTILE_pred_E11_5_CF.bed::chr1:90743776-90744453
scaffold68	5113990	5114048	58	77.0492	chr1_90743776_90744453_dmr_17606_0.8515_REPTILE_pred_E11_5_HB.bed::chr1:90743776-90744453
scaffold68	5161621	5161676	55	82.7586	chr14_118701300_118703300_bin_22699482_0.57_REPTILE_pred_mESC.bed::chr14:118701300-118703300
scaffold68	5182335	5182388	53	76	chr4_21755211_21755772_dmr_353260_0.9285_REPTILE_pred_mESC.bed::chr4:21755211-21755772
scaffold68	5205419	5205473	54	76.3636	chr12_73719000_73721000_bin_19844151_0.875_REPTILE_pred_mESC.bed::chr12:73719000-73721000
scaffold68	5222331	5222384	53	75	chr16_38551700_38553700_bin_24187446_0.733_REPTILE_pred_mESC.bed::chr16:38551700-38553700
scaffold68	5253953	5254049	96	68.5393	chr11_101964100_101966100_bin_18905776_0.59_REPTILE_pred_E11_5_NT.bed::chr11:101964100-101966100
scaffold68	5253953	5254049	96	68.5393	chr11_101964300_101966300_bin_18905778_0.5445_REPTILE_pred_E11_5_LV.bed::chr11:101964300-101966300
scaffold68	5253953	5254049	96	68.5393	chr11_101964600_101966600_bin_18905781_0.5205_REPTILE_pred_E11_5_LM.bed::chr11:101964600-101966600
scaffold68	5257974	5258032	58	71.9298	chr14_68337700_68339700_bin_22195846_0.5045_REPTILE_pred_E11_5_CF.bed::chr14:68337700-68339700
scaffold68	5257974	5258032	58	71.9298	chr14_68338266_68338669_dmr_165007_0.528_REPTILE_pred_E11_5_LM.bed::chr14:68338266-68338669
scaffold68	5257974	5258032	58	71.9298	chr14_68338266_68338669_dmr_165007_0.564_REPTILE_pred_E11_5_NT.bed::chr14:68338266-68338669
scaffold68	5267374	5267428	54	75.4098	chr14_25611000_25613000_bin_21768579_0.564_REPTILE_pred_mESC.bed::chr14:25611000-25613000
scaffold68	5274199	5274264	65	72.4138	chr10_111824621_111825383_dmr_63459_0.5405_REPTILE_pred_E11_5_LV.bed::chr10:111824621-111825383
scaffold68	5275735	5275941	206	79.1469	chr1_52079361_52081137_dmr_8078_0.5275_REPTILE_pred_E11_5_LM.bed::chr1:52079361-52081137
scaffold68	5275735	5275941	206	79.1469	chr1_52079361_52081137_dmr_8078_0.59_REPTILE_pred_mESC.bed::chr1:52079361-52081137
scaffold68	5275735	5275941	206	79.1469	chr1_52079361_52081137_dmr_8078_0.9345_REPTILE_pred_E11_5_FB.bed::chr1:52079361-52081137
scaffold68	5306026	5306077	51	73.913	chr14_21589700_21591700_bin_21728366_0.5375_REPTILE_pred_E11_5_HT.bed::chr14:21589700-21591700
scaffold68	5319971	5320034	63	71.1864	chr13_58129682_58130046_dmr_137393_0.574_REPTILE_pred_E11_5_LV.bed::chr13:58129682-58130046
scaffold68	5319971	5320034	63	71.1864	chr13_58129682_58130046_dmr_137393_0.715_REPTILE_pred_E11_5_NT.bed::chr13:58129682-58130046
scaffold68	5319971	5320034	63	71.1864	chr13_58129682_58130046_dmr_137393_0.731_REPTILE_pred_mESC.bed::chr13:58129682-58130046
scaffold68	5326595	5326653	58	73.0159	chr10_59877400_59879400_bin_17177959_0.7645_REPTILE_pred_E11_5_LV.bed::chr10:59877400-59879400
scaffold68	5347756	5347841	85	61.3333	chr11_101966700_101968700_bin_18905802_0.5885_REPTILE_pred_E11_5_NT.bed::chr11:101966700-101968700
scaffold68	5356974	5357034	60	74.6032	chr19_38481700_38483700_bin_27025724_0.597_REPTILE_pred_E11_5_NT.bed::chr19:38481700-38483700
scaffold68	5359071	5359129	58	74.2424	chr18_67800600_67802600_bin_26411886_0.5085_REPTILE_pred_E11_5_LV.bed::chr18:67800600-67802600
scaffold68	5371256	5371315	59	70.6897	chr18_42393000_42395000_bin_26157810_0.5125_REPTILE_pred_E11_5_CF.bed::chr18:42393000-42395000
scaffold68	5371256	5371315	59	70.6897	chr18_42393200_42395200_bin_26157812_0.5455_REPTILE_pred_E11_5_NT.bed::chr18:42393200-42395200
scaffold68	5371256	5371315	59	70.6897	chr18_42393600_42395600_bin_26157816_0.5195_REPTILE_pred_E11_5_MB.bed::chr18:42393600-42395600
scaffold68	5371256	5371315	59	70.6897	chr18_42393600_42395600_bin_26157816_0.5795_REPTILE_pred_E11_5_HB.bed::chr18:42393600-42395600
scaffold68	5372435	5372492	57	73.8462	chr15_99039673_99040481_dmr_197059_0.5305_REPTILE_pred_mESC.bed::chr15:99039673-99040481
scaffold68	5394382	5394443	61	70.6897	chr17_28254400_28256400_bin_25066551_0.551_REPTILE_pred_E11_5_HT.bed::chr17:28254400-28256400
scaffold68	5394382	5394443	61	70.6897	chr17_28255400_28257400_bin_25066561_0.6665_REPTILE_pred_mESC.bed::chr17:28255400-28257400
scaffold68	5401263	5401319	56	75.4386	chr11_74835900_74837900_bin_18634494_0.627_REPTILE_pred_mESC.bed::chr11:74835900-74837900
scaffold68	5401263	5401319	56	75.4386	chr11_74836800_74838800_bin_18634503_0.5045_REPTILE_pred_E11_5_LM.bed::chr11:74836800-74838800
scaffold68	5401263	5401319	56	75.4386	chr11_74836981_74837354_dmr_84453_0.5895_REPTILE_pred_E11_5_LV.bed::chr11:74836981-74837354
scaffold68	5401263	5401319	56	75.4386	chr11_74837000_74839000_bin_18634505_0.5325_REPTILE_pred_E11_5_NT.bed::chr11:74837000-74839000
scaffold68	5401263	5401319	56	75.4386	chr11_74837100_74839100_bin_18634506_0.585_REPTILE_pred_E11_5_HB.bed::chr11:74837100-74839100
scaffold68	5401263	5401319	56	75.4386	chr11_74837200_74839200_bin_18634507_0.546_REPTILE_pred_E11_5_CF.bed::chr11:74837200-74839200
scaffold68	5406077	5406130	53	84	chr11_66526300_66528300_bin_18551398_0.515_REPTILE_pred_E11_5_HB.bed::chr11:66526300-66528300
scaffold68	5424206	5424257	51	72.5	chr10_82757801_82758813_dmr_56088,dmr_56089,dmr_56090_0.6655_REPTILE_pred_mESC.bed::chr10:82757801-82758813
scaffold68	5432666	5432718	52	76.9231	chr1_139049030_139049747_dmr_25462_0.56_REPTILE_pred_E11_5_LM.bed::chr1:139049030-139049747
scaffold68	5432666	5432718	52	76.9231	chr1_139049030_139049747_dmr_25462_0.582_REPTILE_pred_E11_5_LV.bed::chr1:139049030-139049747
scaffold68	5446069	5446124	55	73.3333	chr3_52843400_52845400_bin_6932047_0.5085_REPTILE_pred_mESC.bed::chr3:52843400-52845400
scaffold68	5446191	5446271	80	87.1795	chr1_91076573_91077452_dmr_17734_0.5535_REPTILE_pred_E11_5_HT.bed::chr1:91076573-91077452
scaffold68	5458209	5458266	57	71.4286	chr10_61144700_61146700_bin_17190632_0.506_REPTILE_pred_E11_5_LM.bed::chr10:61144700-61146700
scaffold68	5458878	5458933	55	73.4694	chr4_100865421_100866602_dmr_368403,dmr_368404_0.6495_REPTILE_pred_E11_5_HB.bed::chr4:100865421-100866602
scaffold68	5458878	5458933	55	73.4694	chr4_100865421_100866602_dmr_368403,dmr_368404_0.821_REPTILE_pred_E11_5_LM.bed::chr4:100865421-100866602
scaffold68	5482507	5482608	101	84.1584	chr1_91110199_91111095_dmr_17757_0.8325_REPTILE_pred_E11_5_HT.bed::chr1:91110199-91111095
scaffold68	5547624	5547679	55	75	chr2_110563900_110565900_bin_5688119_0.521_REPTILE_pred_E11_5_LM.bed::chr2:110563900-110565900
scaffold68	5550041	5550092	51	72.7273	chr10_110416900_110418900_bin_17683354_0.7025_REPTILE_pred_E11_5_HB.bed::chr10:110416900-110418900
scaffold68	5570516	5570585	69	85.2941	chr3_57528578_57528952_dmr_327076_0.501_REPTILE_pred_E11_5_HT.bed::chr3:57528578-57528952
scaffold68	5586758	5586831	73	81.9444	chr3_57528578_57528952_dmr_327076_0.501_REPTILE_pred_E11_5_HT.bed::chr3:57528578-57528952
scaffold68	5603108	5603172	64	75.8064	chr11_88628000_88630000_bin_18772415_0.5145_REPTILE_pred_E11_5_HT.bed::chr11:88628000-88630000
scaffold68	5603108	5603172	64	75.8064	chr11_88628417_88629248_dmr_88707_0.7635_REPTILE_pred_E11_5_FB.bed::chr11:88628417-88629248
scaffold68	5603108	5603172	64	75.8064	chr11_88628417_88629248_dmr_88707_0.7815_REPTILE_pred_mESC.bed::chr11:88628417-88629248
scaffold68	5605132	5605193	61	72.4638	chr15_82987500_82989500_bin_23591367_0.724_REPTILE_pred_E11_5_LM.bed::chr15:82987500-82989500
scaffold68	5605132	5605199	67	71.4286	chr15_82988794_82989275_dmr_192005_0.509_REPTILE_pred_E11_5_FB.bed::chr15:82988794-82989275
scaffold68	5612082	5612147	65	71.6667	chr14_87566300_87568300_bin_22388132_0.574_REPTILE_pred_E11_5_MB.bed::chr14:87566300-87568300
scaffold68	5625633	5625692	59	75.9259	chr17_63498600_63500600_bin_25418993_0.5355_REPTILE_pred_E11_5_LV.bed::chr17:63498600-63500600
scaffold68	5625633	5625692	59	75.9259	chr17_63498800_63500800_bin_25418995_0.5745_REPTILE_pred_E11_5_HT.bed::chr17:63498800-63500800
scaffold68	5625633	5625692	59	75.9259	chr17_63499300_63501300_bin_25419000_0.5205_REPTILE_pred_E11_5_LM.bed::chr17:63499300-63501300
scaffold68	5636736	5636789	53	75.4717	chr2_35664700_35666700_bin_4939127_0.538_REPTILE_pred_mESC.bed::chr2:35664700-35666700
scaffold68	5649847	5649902	55	77.193	chr16_5494800_5496800_bin_23856877_0.524_REPTILE_pred_E11_5_HB.bed::chr16:5494800-5496800
scaffold68	5675774	5675844	70	73.913	chr17_32450800_32452800_bin_25108515_0.8205_REPTILE_pred_mESC.bed::chr17:32450800-32452800
scaffold68	5676438	5676498	60	75.8064	chr10_59523438_59524567_dmr_50792,dmr_50793_0.8665_REPTILE_pred_E11_5_HT.bed::chr10:59523438-59524567
scaffold68	5678236	5678294	58	76.6667	chr12_86950113_86950486_dmr_116763_0.5865_REPTILE_pred_E11_5_FB.bed::chr12:86950113-86950486
scaffold68	5685196	5685249	53	69.0476	chr15_83764200_83766200_bin_23599134_0.5765_REPTILE_pred_E11_5_LM.bed::chr15:83764200-83766200
scaffold68	5685196	5685249	53	69.0476	chr15_83764800_83766800_bin_23599140_0.5505_REPTILE_pred_E11_5_NT.bed::chr15:83764800-83766800
scaffold68	5685196	5685249	53	69.0476	chr15_83764800_83766800_bin_23599140_0.7315_REPTILE_pred_E11_5_FB.bed::chr15:83764800-83766800
scaffold68	5685196	5685249	53	69.0476	chr15_83764800_83766800_bin_23599140_0.791_REPTILE_pred_mESC.bed::chr15:83764800-83766800
scaffold68	5694316	5694377	61	73.6842	chr13_43907500_43909500_bin_20747327_0.5385_REPTILE_pred_E11_5_LV.bed::chr13:43907500-43909500
scaffold68	5694316	5694377	61	73.6842	chr13_43908000_43910000_bin_20747332_0.8115_REPTILE_pred_mESC.bed::chr13:43908000-43910000
scaffold68	5694316	5694377	61	73.6842	chr13_43908100_43910100_bin_20747333_0.579_REPTILE_pred_E11_5_CF.bed::chr13:43908100-43910100
scaffold68	5694316	5694377	61	73.6842	chr13_43908400_43910400_bin_20747336_0.504_REPTILE_pred_E11_5_HT.bed::chr13:43908400-43910400
scaffold68	5696429	5696490	61	71.4286	chr11_95831200_95833200_bin_18844447_0.567_REPTILE_pred_E11_5_HT.bed::chr11:95831200-95833200
scaffold68	5708301	5708370	69	67.2414	chr1_63944000_63946000_bin_3267200_0.936_REPTILE_pred_mESC.bed::chr1:63944000-63946000
scaffold68	5710253	5710318	65	73.0159	chr10_59580900_59582900_bin_17174994_0.519_REPTILE_pred_E11_5_LV.bed::chr10:59580900-59582900
scaffold68	5724512	5724566	54	75.8621	chr10_77649600_77651600_bin_17355681_0.8785_REPTILE_pred_mESC.bed::chr10:77649600-77651600
scaffold68	5730880	5730937	57	69.8113	chr12_52412368_52413250_dmr_108455,dmr_108456_0.604_REPTILE_pred_E11_5_MB.bed::chr12:52412368-52413250
scaffold68	5730880	5730937	57	69.8113	chr12_52412368_52413644_dmr_108455,dmr_108456,dmr_108457_0.726_REPTILE_pred_E11_5_FB.bed::chr12:52412368-52413644
scaffold68	5730880	5730937	57	69.8113	chr12_52412715_52413644_dmr_108456,dmr_108457_0.6_REPTILE_pred_E11_5_HB.bed::chr12:52412715-52413644
scaffold68	5742934	5742992	58	75.8621	chr2_33431400_33433400_bin_4916794_0.511_REPTILE_pred_E11_5_HT.bed::chr2:33431400-33433400
scaffold68	5749013	5749065	52	80.7692	chr17_27063281_27064137_dmr_223851_0.8865_REPTILE_pred_mESC.bed::chr17:27063281-27064137
scaffold68	5765938	5765991	53	75	chr13_51761066_51762169_dmr_135189_0.549_REPTILE_pred_E11_5_FB.bed::chr13:51761066-51762169
scaffold68	5765938	5765991	53	75	chr13_51761066_51762169_dmr_135189_0.5555_REPTILE_pred_E11_5_HB.bed::chr13:51761066-51762169
scaffold68	5765938	5765991	53	75	chr13_51761066_51762169_dmr_135189_0.746_REPTILE_pred_E11_5_HT.bed::chr13:51761066-51762169
scaffold68	5796824	5796890	66	70	chr18_72284200_72286200_bin_26456722_0.5065_REPTILE_pred_E11_5_MB.bed::chr18:72284200-72286200
scaffold68	5807962	5808025	63	82.7586	chr1_71723904_71724345_dmr_12513_0.5025_REPTILE_pred_E11_5_LV.bed::chr1:71723904-71724345
scaffold68	5807962	5808025	63	82.7586	chr1_71723904_71724345_dmr_12513_0.6085_REPTILE_pred_E11_5_HT.bed::chr1:71723904-71724345
scaffold68	5812680	5812744	64	95.3125	chr10_60782600_60784600_bin_17187011_0.863_REPTILE_pred_mESC.bed::chr10:60782600-60784600
scaffold68	5828149	5828280	131	85.4962	chr1_71650930_71652051_dmr_12490,dmr_12491_0.6025_REPTILE_pred_E11_5_LM.bed::chr1:71650930-71652051
scaffold68	5828149	5828280	131	85.4962	chr1_71650930_71652051_dmr_12490,dmr_12491_0.881_REPTILE_pred_mESC.bed::chr1:71650930-71652051
scaffold68	5831888	5832003	115	86.087	chr1_71647348_71649003_dmr_12487,dmr_12488_0.7325_REPTILE_pred_mESC.bed::chr1:71647348-71649003
scaffold68	5834387	5834517	130	83.0769	chr1_71645258_71645903_dmr_12484_0.7655_REPTILE_pred_mESC.bed::chr1:71645258-71645903
scaffold68	5861331	5861387	56	72.1311	chr2_32832744_32833248_dmr_282777_0.5215_REPTILE_pred_E11_5_LV.bed::chr2:32832744-32833248
scaffold68	5900787	5900845	58	75	chr16_85898900_85900900_bin_24660918_0.5075_REPTILE_pred_E11_5_LM.bed::chr16:85898900-85900900
scaffold68	5905699	5905754	55	71.6667	chr3_145949600_145951600_bin_7863109_0.6495_REPTILE_pred_E11_5_LV.bed::chr3:145949600-145951600
scaffold68	5905699	5905754	55	71.6667	chr3_145949900_145951900_bin_7863112_0.503_REPTILE_pred_E11_5_CF.bed::chr3:145949900-145951900
scaffold68	5905699	5905754	55	71.6667	chr3_145950100_145952100_bin_7863114_0.507_REPTILE_pred_E11_5_LM.bed::chr3:145950100-145952100
scaffold68	5936104	5936155	51	77.9661	chr2_168704900_168706900_bin_6269529_0.589_REPTILE_pred_mESC.bed::chr2:168704900-168706900
scaffold68	5942176	5942229	53	75	chr2_118902900_118904900_bin_5771509_0.53_REPTILE_pred_E11_5_HT.bed::chr2:118902900-118904900
scaffold68	6034107	6034185	78	90.5405	chr1_71109705_71110441_dmr_12374_0.7145_REPTILE_pred_E11_5_LM.bed::chr1:71109705-71110441
scaffold68	6065035	6065115	80	70.1299	chr10_56838863_56839851_dmr_50310_0.5045_REPTILE_pred_E11_5_LM.bed::chr10:56838863-56839851
scaffold68	6080981	6081036	55	78.1818	chr1_133448100_133450100_bin_3962241_0.5425_REPTILE_pred_mESC.bed::chr1:133448100-133450100
scaffold68	6103108	6103165	57	68.6275	chr15_101318801_101319475_dmr_197963_0.592_REPTILE_pred_E11_5_HT.bed::chr15:101318801-101319475
scaffold68	6107688	6107741	53	79.2453	chr14_80137467_80140185_dmr_168218,dmr_168219,dmr_168220_0.8635_REPTILE_pred_E11_5_MB.bed::chr14:80137467-80140185
scaffold68	6107688	6107741	53	79.2453	chr14_80138730_80140185_dmr_168219,dmr_168220_0.524_REPTILE_pred_E11_5_FB.bed::chr14:80138730-80140185
scaffold68	6108262	6108326	64	70.2703	chr11_117002900_117004900_bin_19056164_0.5485_REPTILE_pred_E11_5_FB.bed::chr11:117002900-117004900
scaffold68	6108262	6108326	64	70.2703	chr11_117002900_117004900_bin_19056164_0.598_REPTILE_pred_E11_5_MB.bed::chr11:117002900-117004900
scaffold68	6108262	6108326	64	70.2703	chr11_117002900_117004900_bin_19056164_0.6545_REPTILE_pred_E11_5_NT.bed::chr11:117002900-117004900
scaffold68	6108389	6108450	61	72.7273	chr10_59773424_59774186_dmr_50902_0.522_REPTILE_pred_E11_5_MB.bed::chr10:59773424-59774186
scaffold68	6138168	6138232	64	72.0588	chr1_93629700_93631700_bin_3564057_0.5125_REPTILE_pred_E11_5_HT.bed::chr1:93629700-93631700
scaffold68	6138168	6138232	64	72.0588	chr1_93630706_93631305_dmr_18361_0.6565_REPTILE_pred_E11_5_LV.bed::chr1:93630706-93631305
scaffold68	6169609	6169660	51	77.3585	chr12_82286054_82286619_dmr_115315_0.5655_REPTILE_pred_E11_5_HT.bed::chr12:82286054-82286619
scaffold68	6169609	6169660	51	77.3585	chr12_82286054_82286619_dmr_115315_0.603_REPTILE_pred_E11_5_LV.bed::chr12:82286054-82286619
scaffold68	6182481	6182544	63	70.4918	chr4_46617200_46619200_bin_8470182_0.603_REPTILE_pred_mESC.bed::chr4:46617200-46619200
scaffold68	6188331	6188406	75	70.2703	chr17_22737700_22739700_bin_25011384_0.605_REPTILE_pred_E11_5_HT.bed::chr17:22737700-22739700
scaffold68	6191712	6191763	51	74.5098	chr11_103097100_103099100_bin_18917106_0.518_REPTILE_pred_E11_5_LM.bed::chr11:103097100-103099100
scaffold68	6191712	6191763	51	74.5098	chr11_103097727_103098110_dmr_93038_0.594_REPTILE_pred_E11_5_HT.bed::chr11:103097727-103098110
scaffold68	6191712	6191763	51	74.5098	chr11_103097727_103098110_dmr_93038_0.6855_REPTILE_pred_mESC.bed::chr11:103097727-103098110
scaffold68	6226996	6227051	55	72.2222	chr11_31781662_31781963_dmr_73593_0.6375_REPTILE_pred_E11_5_LV.bed::chr11:31781662-31781963
scaffold68	6228813	6228866	53	79.2453	chr2_90490666_90491055_dmr_295500_0.5035_REPTILE_pred_E11_5_CF.bed::chr2:90490666-90491055
scaffold68	6228813	6228866	53	79.2453	chr2_90490666_90491055_dmr_295500_0.5815_REPTILE_pred_E11_5_HT.bed::chr2:90490666-90491055
scaffold68	6253786	6253838	52	72.9167	chr13_92104258_92104780_dmr_143300_0.6305_REPTILE_pred_E11_5_HT.bed::chr13:92104258-92104780
scaffold68	6265258	6265309	51	78.1818	chr1_156866493_156866990_dmr_28579_0.5475_REPTILE_pred_E11_5_HT.bed::chr1:156866493-156866990
scaffold68	6296898	6296950	52	76.9231	chr17_35816600_35818600_bin_25142173_0.558_REPTILE_pred_E11_5_CF.bed::chr17:35816600-35818600
scaffold68	6311655	6311710	55	74.1379	chr3_30306439_30307660_dmr_321300_0.5845_REPTILE_pred_E11_5_HT.bed::chr3:30306439-30307660
scaffold68	6314521	6314573	52	78.5714	chr12_79974300_79976300_bin_19906704_0.5555_REPTILE_pred_E11_5_LM.bed::chr12:79974300-79976300
scaffold68	6314521	6314573	52	78.5714	chr12_79974300_79976300_bin_19906704_0.595_REPTILE_pred_E11_5_LV.bed::chr12:79974300-79976300
scaffold68	6321041	6321096	55	74.5455	chr1_132191700_132193700_bin_3949677_0.532_REPTILE_pred_E11_5_NT.bed::chr1:132191700-132193700
scaffold68	6328241	6328293	52	77.7778	chr2_180597000_180599000_bin_6388450_0.513_REPTILE_pred_E11_5_LM.bed::chr2:180597000-180599000
scaffold68	6328241	6328293	52	77.7778	chr2_180597000_180599000_bin_6388450_0.573_REPTILE_pred_E11_5_FB.bed::chr2:180597000-180599000
scaffold68	6336369	6336427	58	72.549	chr17_90390357_90391347_dmr_239408_0.667_REPTILE_pred_E11_5_FB.bed::chr17:90390357-90391347
scaffold68	6336369	6336427	58	72.549	chr17_90390357_90391347_dmr_239408_0.7865_REPTILE_pred_mESC.bed::chr17:90390357-90391347
scaffold68	6359543	6359596	53	81.1321	chr2_71651400_71653400_bin_5298994_0.57_REPTILE_pred_E11_5_HB.bed::chr2:71651400-71653400
scaffold68	6378546	6378597	51	90.566	chr11_107470400_107472400_bin_18960839_0.5195_REPTILE_pred_E11_5_LV.bed::chr11:107470400-107472400
scaffold68	6378546	6378597	51	90.566	chr11_107470700_107472700_bin_18960842_0.632_REPTILE_pred_E11_5_NT.bed::chr11:107470700-107472700
scaffold68	6378546	6378597	51	90.566	chr11_107470700_107472700_bin_18960842_0.7855_REPTILE_pred_E11_5_LM.bed::chr11:107470700-107472700
scaffold68	6378546	6378597	51	90.566	chr11_107470800_107472800_bin_18960843_0.558_REPTILE_pred_mESC.bed::chr11:107470800-107472800
scaffold68	6378546	6378597	51	90.566	chr11_107470800_107472800_bin_18960843_0.6905_REPTILE_pred_E11_5_CF.bed::chr11:107470800-107472800
scaffold68	6389029	6389087	58	64.4444	chr2_77518600_77520600_bin_5357666_0.5565_REPTILE_pred_E11_5_LM.bed::chr2:77518600-77520600
scaffold68	6389274	6389342	68	74.6032	chr12_95697500_95699500_bin_20063936_0.517_REPTILE_pred_E11_5_MB.bed::chr12:95697500-95699500
scaffold68	6389274	6389342	68	74.6032	chr12_95697700_95699700_bin_20063938_0.5785_REPTILE_pred_E11_5_LM.bed::chr12:95697700-95699700
scaffold68	6413614	6413691	77	86.8421	chr19_41663100_41665100_bin_27057538_0.5315_REPTILE_pred_E11_5_NT.bed::chr19:41663100-41665100
scaffold68	6413614	6413691	77	86.8421	chr19_41663200_41665200_bin_27057539_0.866_REPTILE_pred_mESC.bed::chr19:41663200-41665200
scaffold68	6442554	6442614	60	66.6667	chr1_155390800_155392800_bin_4181668_0.6235_REPTILE_pred_E11_5_FB.bed::chr1:155390800-155392800
scaffold68	6462974	6463032	58	82.1429	chr10_108296169_108296490_dmr_62447_0.8825_REPTILE_pred_mESC.bed::chr10:108296169-108296490
scaffold68	6473226	6473280	54	75.9259	chr11_24072600_24074600_bin_18126861_0.526_REPTILE_pred_E11_5_HT.bed::chr11:24072600-24074600
scaffold68	6473226	6473280	54	75.9259	chr11_24072700_24074700_bin_18126862_0.63_REPTILE_pred_E11_5_FB.bed::chr11:24072700-24074700
scaffold68	6473226	6473280	54	75.9259	chr11_24072800_24074800_bin_18126863_0.538_REPTILE_pred_E11_5_LV.bed::chr11:24072800-24074800
scaffold68	6473226	6473280	54	75.9259	chr11_24072900_24074900_bin_18126864_0.5915_REPTILE_pred_E11_5_NT.bed::chr11:24072900-24074900
scaffold68	6475887	6475945	58	69.8113	chr11_47112400_47114400_bin_18357259_0.5215_REPTILE_pred_E11_5_LM.bed::chr11:47112400-47114400
scaffold68	6481988	6482045	57	72.4638	chr13_53176732_53177679_dmr_135699_0.7225_REPTILE_pred_E11_5_HT.bed::chr13:53176732-53177679
scaffold68	6483830	6483897	67	72.7273	chr14_54926200_54928200_bin_22061731_0.5365_REPTILE_pred_E11_5_HB.bed::chr14:54926200-54928200
scaffold68	6483830	6483897	67	72.7273	chr14_54927338_54927879_dmr_161238_0.5065_REPTILE_pred_E11_5_FB.bed::chr14:54927338-54927879
scaffold68	6483830	6483897	67	72.7273	chr14_54927338_54927879_dmr_161238_0.526_REPTILE_pred_E11_5_CF.bed::chr14:54927338-54927879
scaffold68	6483830	6483897	67	72.7273	chr14_54927338_54927879_dmr_161238_0.562_REPTILE_pred_E11_5_MB.bed::chr14:54927338-54927879
scaffold68	6483830	6483897	67	72.7273	chr14_54927338_54928422_dmr_161238,dmr_161239_0.5325_REPTILE_pred_E11_5_LM.bed::chr14:54927338-54928422
scaffold68	6483830	6483897	67	72.7273	chr14_54927338_54928422_dmr_161238,dmr_161239_0.7965_REPTILE_pred_mESC.bed::chr14:54927338-54928422
scaffold68	6499588	6499646	58	74.0741	chr3_57628430_57628789_dmr_327109_0.536_REPTILE_pred_E11_5_FB.bed::chr3:57628430-57628789
scaffold68	6506548	6506602	54	71.6667	chr3_63641400_63643400_bin_7040027_0.522_REPTILE_pred_mESC.bed::chr3:63641400-63643400
scaffold68	6529498	6529550	52	74.0741	chr15_52674249_52674646_dmr_184917_0.6815_REPTILE_pred_E11_5_LM.bed::chr15:52674249-52674646
scaffold68	6540102	6540159	57	75.8621	chr1_159550975_159552581_dmr_29286,dmr_29287_0.8655_REPTILE_pred_E11_5_FB.bed::chr1:159550975-159552581
scaffold68	6563175	6563230	55	68.75	chr1_36859038_36859963_dmr_5018,dmr_5019_0.5305_REPTILE_pred_E11_5_HT.bed::chr1:36859038-36859963
scaffold68	6563756	6563827	71	74.6479	chr3_35722712_35723279_dmr_322646_0.9415_REPTILE_pred_mESC.bed::chr3:35722712-35723279
scaffold68	6568132	6568206	74	68.5714	chr13_37776100_37778100_bin_20686013_0.6475_REPTILE_pred_E11_5_LV.bed::chr13:37776100-37778100
scaffold68	6570639	6570690	51	74.5098	chr15_53336000_53338000_bin_23294852_0.5525_REPTILE_pred_E11_5_LM.bed::chr15:53336000-53338000
scaffold68	6570639	6570690	51	74.5098	chr15_53336300_53338300_bin_23294855_0.5685_REPTILE_pred_E11_5_HT.bed::chr15:53336300-53338300
scaffold68	6592776	6592830	54	76.3636	chr1_125432425_125432830_dmr_21297_0.5005_REPTILE_pred_E11_5_HT.bed::chr1:125432425-125432830
scaffold68	6598357	6598409	52	81.25	chr15_95871164_95872151_dmr_195876_0.573_REPTILE_pred_E11_5_HT.bed::chr15:95871164-95872151
scaffold68	6618305	6618372	67	69.0909	chr11_98085400_98087400_bin_18866989_0.7215_REPTILE_pred_mESC.bed::chr11:98085400-98087400
scaffold68	6630638	6630702	64	75.3425	chr3_89081400_89083400_bin_7294427_0.534_REPTILE_pred_E11_5_LV.bed::chr3:89081400-89083400
scaffold68	6630647	6630702	55	75.4386	chr15_77312600_77314600_bin_23534618_0.535_REPTILE_pred_E11_5_LV.bed::chr15:77312600-77314600
scaffold68	6631722	6631782	60	73.3333	chr11_99130900_99132900_bin_18877444_0.5715_REPTILE_pred_E11_5_FB.bed::chr11:99130900-99132900
scaffold68	6631722	6631782	60	73.3333	chr11_99131100_99133100_bin_18877446_0.6785_REPTILE_pred_E11_5_LM.bed::chr11:99131100-99133100
scaffold68	6631722	6631782	60	73.3333	chr11_99131439_99131962_dmr_91875_0.5405_REPTILE_pred_E11_5_MB.bed::chr11:99131439-99131962
scaffold68	6631722	6631782	60	73.3333	chr11_99131439_99131962_dmr_91875_0.5665_REPTILE_pred_E11_5_NT.bed::chr11:99131439-99131962
scaffold68	6631722	6631782	60	73.3333	chr11_99131439_99131962_dmr_91875_0.586_REPTILE_pred_E11_5_HT.bed::chr11:99131439-99131962
scaffold68	6631722	6631782	60	73.3333	chr11_99131439_99131962_dmr_91875_0.6055_REPTILE_pred_E11_5_HB.bed::chr11:99131439-99131962
scaffold68	6631722	6631782	60	73.3333	chr11_99131700_99133700_bin_18877452_0.5835_REPTILE_pred_E11_5_LV.bed::chr11:99131700-99133700
scaffold68	6631722	6631782	60	73.3333	chr11_99131700_99133700_bin_18877452_0.6675_REPTILE_pred_mESC.bed::chr11:99131700-99133700
scaffold68	6645638	6645697	59	74.1379	chr2_116806800_116808800_bin_5750548_0.675_REPTILE_pred_E11_5_MB.bed::chr2:116806800-116808800
scaffold68	6662000	6662065	65	71.875	chr4_105225297_105225895_dmr_369565,dmr_369566_0.947_REPTILE_pred_mESC.bed::chr4:105225297-105225895
scaffold68	6680974	6681040	66	70	chr11_55421053_55421788_dmr_79335_0.5545_REPTILE_pred_mESC.bed::chr11:55421053-55421788
scaffold68	6680974	6681040	66	70	chr11_55421053_55421788_dmr_79335_0.5935_REPTILE_pred_E11_5_HT.bed::chr11:55421053-55421788
scaffold68	6690367	6690535	168	89.881	chr1_69548066_69548854_dmr_12109_0.632_REPTILE_pred_E11_5_HT.bed::chr1:69548066-69548854
scaffold68	6692455	6692510	55	70.4545	chr12_31894400_31896400_bin_19425905_0.51_REPTILE_pred_E11_5_HT.bed::chr12:31894400-31896400
scaffold68	6692455	6692510	55	70.4545	chr12_31894545_31895015_dmr_104711_0.664_REPTILE_pred_E11_5_HB.bed::chr12:31894545-31895015
scaffold68	6704133	6704521	388	85.9008	chr1_69538533_69539070_dmr_12105_0.555_REPTILE_pred_E11_5_MB.bed::chr1:69538533-69539070
scaffold68	6784604	6784665	61	65.2174	chr14_46940300_46942300_bin_21981872_0.5085_REPTILE_pred_E11_5_CF.bed::chr14:46940300-46942300
scaffold68	6787885	6787942	57	75	chr13_59253883_59254258_dmr_137748_0.5375_REPTILE_pred_E11_5_LM.bed::chr13:59253883-59254258
scaffold68	6791036	6791093	57	70.8333	chr3_21477900_21479900_bin_6618392_0.5845_REPTILE_pred_E11_5_LM.bed::chr3:21477900-21479900
scaffold68	6799353	6799408	55	75.4098	chr2_29644600_29646600_bin_4878926_0.529_REPTILE_pred_E11_5_HT.bed::chr2:29644600-29646600
scaffold68	6818572	6818721	149	74.1497	chr1_69096000_69098000_bin_3318720_0.542_REPTILE_pred_E11_5_HT.bed::chr1:69096000-69098000
scaffold68	6831491	6831734	243	74.1803	chr1_69074273_69074694_dmr_11991_0.594_REPTILE_pred_E11_5_HT.bed::chr1:69074273-69074694
scaffold68	6833868	6833920	52	78.8462	chr2_155702700_155704700_bin_6139507_0.529_REPTILE_pred_E11_5_FB.bed::chr2:155702700-155704700
scaffold68	6840655	6840716	61	96.6102	chr17_63969396_63969978_dmr_232015_0.6245_REPTILE_pred_E11_5_HT.bed::chr17:63969396-63969978
scaffold68	6891078	6891134	56	74.0741	chr11_35177700_35179700_bin_18237912_0.6355_REPTILE_pred_E11_5_HT.bed::chr11:35177700-35179700
scaffold68	6954397	6954829	432	76.4706	chr1_68874679_68875386_dmr_11933,dmr_11934_0.727_REPTILE_pred_E11_5_FB.bed::chr1:68874679-68875386
scaffold68	6954397	6954639	242	83.2618	chr1_68875106_68875474_dmr_11935_0.511_REPTILE_pred_E11_5_MB.bed::chr1:68875106-68875474
scaffold68	6961930	6961991	61	68.9655	chr14_46660900_46662900_bin_21979078_0.5605_REPTILE_pred_E11_5_LM.bed::chr14:46660900-46662900
scaffold68	6961930	6961991	61	68.9655	chr14_46661000_46663000_bin_21979079_0.5515_REPTILE_pred_E11_5_MB.bed::chr14:46661000-46663000
scaffold68	6961930	6961991	61	68.9655	chr14_46661200_46663200_bin_21979081_0.605_REPTILE_pred_E11_5_LV.bed::chr14:46661200-46663200
scaffold68	6961930	6961991	61	68.9655	chr14_46661300_46663300_bin_21979082_0.5095_REPTILE_pred_E11_5_FB.bed::chr14:46661300-46663300
scaffold68	6961930	6961991	61	68.9655	chr14_46661400_46663400_bin_21979083_0.5345_REPTILE_pred_E11_5_CF.bed::chr14:46661400-46663400
scaffold68	6964757	6964828	71	70.3125	chr2_138183300_138185300_bin_5964313_0.676_REPTILE_pred_mESC.bed::chr2:138183300-138185300
scaffold68	6973812	6973881	69	72.8571	chr2_163893600_163895600_bin_6221416_0.9595_REPTILE_pred_mESC.bed::chr2:163893600-163895600
scaffold68	6974531	6974584	53	77.0833	chr13_99511900_99513900_bin_21303371_0.539_REPTILE_pred_E11_5_HT.bed::chr13:99511900-99513900
scaffold68	7016234	7016300	66	72.2222	chr12_79806900_79808900_bin_19905030_0.5735_REPTILE_pred_E11_5_HB.bed::chr12:79806900-79808900
scaffold68	7016234	7016300	66	72.2222	chr12_79807560_79808892_dmr_114523_0.621_REPTILE_pred_E11_5_FB.bed::chr12:79807560-79808892
scaffold68	7016234	7016300	66	72.2222	chr12_79807560_79808892_dmr_114523_0.6415_REPTILE_pred_E11_5_MB.bed::chr12:79807560-79808892
scaffold68	7016234	7016300	66	72.2222	chr12_79807560_79808892_dmr_114523_0.952_REPTILE_pred_mESC.bed::chr12:79807560-79808892
scaffold68	7016779	7016830	51	76.5957	chr2_172786200_172788200_bin_6310342_0.6005_REPTILE_pred_E11_5_CF.bed::chr2:172786200-172788200
scaffold68	7023402	7023603	201	81.6832	chr1_68786100_68788100_bin_3315621_0.5755_REPTILE_pred_E11_5_HT.bed::chr1:68786100-68788100
scaffold68	7029637	7029696	59	73.2143	chr1_155050645_155051227_dmr_28000_0.557_REPTILE_pred_E11_5_LM.bed::chr1:155050645-155051227
scaffold68	7035354	7035409	55	72.1311	chr14_63180485_63180977_dmr_163407_0.6195_REPTILE_pred_E11_5_LV.bed::chr14:63180485-63180977
scaffold68	7040930	7040987	57	67.2727	chr11_19810600_19812600_bin_18084241_0.646_REPTILE_pred_E11_5_FB.bed::chr11:19810600-19812600
scaffold68	7071695	7071751	56	72.4138	chr1_75167400_75169400_bin_3379434_0.537_REPTILE_pred_mESC.bed::chr1:75167400-75169400
scaffold68	7081727	7081779	52	73.913	chr19_24550000_24552000_bin_26886407_0.791_REPTILE_pred_mESC.bed::chr19:24550000-24552000
scaffold68	7085370	7085426	56	72.7273	chr1_152684029_152684506_dmr_27290_0.657_REPTILE_pred_E11_5_HT.bed::chr1:152684029-152684506
scaffold68	7088766	7088817	51	77.7778	chr3_86843400_86845400_bin_7272047_0.786_REPTILE_pred_E11_5_MB.bed::chr3:86843400-86845400
scaffold68	7089139	7089193	54	74.0741	chr14_99010600_99011169_dmr_170296_0.9495_REPTILE_pred_E11_5_HT.bed::chr14:99010600-99011169
scaffold68	7103509	7103562	53	74.5763	chr12_71624100_71626100_bin_19823202_0.5175_REPTILE_pred_E11_5_HT.bed::chr12:71624100-71626100
scaffold68	7175195	7175253	58	74	chr13_53262262_53263572_dmr_135750_0.8745_REPTILE_pred_E11_5_HT.bed::chr13:53262262-53263572
scaffold68	7186768	7186820	52	76.4706	chr13_34228400_34230400_bin_20650536_0.5695_REPTILE_pred_E11_5_LV.bed::chr13:34228400-34230400
scaffold68	7194600	7194657	57	77.193	chr14_21427397_21427881_dmr_153899_0.5115_REPTILE_pred_E11_5_MB.bed::chr14:21427397-21427881
scaffold68	7264063	7264114	51	73.0769	chr4_84668778_84669852_dmr_364979_0.706_REPTILE_pred_mESC.bed::chr4:84668778-84669852
scaffold68	7264909	7264987	78	70.8333	chr16_22431805_22432545_dmr_202155_0.7465_REPTILE_pred_mESC.bed::chr16:22431805-22432545
scaffold68	7299279	7299331	52	87.037	chr4_105290100_105292100_bin_9056911_0.547_REPTILE_pred_E11_5_HB.bed::chr4:105290100-105292100
scaffold68	7299279	7299331	52	87.037	chr4_105290100_105292100_bin_9056911_0.6185_REPTILE_pred_E11_5_LV.bed::chr4:105290100-105292100
scaffold68	7376456	7376523	67	72.8814	chr2_144719000_144721000_bin_6029670_0.6355_REPTILE_pred_mESC.bed::chr2:144719000-144721000
scaffold68	7377106	7377167	61	70	chr10_127288100_127290100_bin_17852066_0.509_REPTILE_pred_E11_5_LV.bed::chr10:127288100-127290100
scaffold68	7377106	7377167	61	70	chr10_127288700_127290700_bin_17852072_0.51_REPTILE_pred_E11_5_FB.bed::chr10:127288700-127290700
scaffold68	7377106	7377167	61	70	chr10_127288700_127290700_bin_17852072_0.636_REPTILE_pred_E11_5_NT.bed::chr10:127288700-127290700
scaffold68	7377106	7377167	61	70	chr10_127288800_127290800_bin_17852073_0.603_REPTILE_pred_E11_5_HB.bed::chr10:127288800-127290800
scaffold68	7377106	7377167	61	70	chr10_127288800_127290800_bin_17852073_0.634_REPTILE_pred_E11_5_LM.bed::chr10:127288800-127290800
scaffold68	7377106	7377167	61	70	chr10_127289000_127291000_bin_17852075_0.574_REPTILE_pred_E11_5_MB.bed::chr10:127289000-127291000
scaffold68	7377106	7377167	61	70	chr10_127289200_127291200_bin_17852077_0.574_REPTILE_pred_E11_5_CF.bed::chr10:127289200-127291200
scaffold68	7377106	7377167	61	70	chr10_127289500_127291500_bin_17852080_0.9055_REPTILE_pred_mESC.bed::chr10:127289500-127291500
scaffold68	7431435	7431487	52	84.3137	chr2_167013500_167015500_bin_6252615_0.5325_REPTILE_pred_mESC.bed::chr2:167013500-167015500
scaffold68	7431930	7432028	98	74.4444	chr1_41388700_41390700_bin_3041647_0.728_REPTILE_pred_E11_5_CF.bed::chr1:41388700-41390700
scaffold68	7432107	7432158	51	80.8511	chr13_44416000_44418000_bin_20752412_0.549_REPTILE_pred_E11_5_HB.bed::chr13:44416000-44418000
scaffold68	7432107	7432158	51	80.8511	chr13_44416000_44418000_bin_20752412_0.7065_REPTILE_pred_E11_5_LV.bed::chr13:44416000-44418000
scaffold68	7432107	7432158	51	80.8511	chr13_44416500_44418500_bin_20752417_0.6205_REPTILE_pred_E11_5_LM.bed::chr13:44416500-44418500
scaffold68	7432107	7432158	51	80.8511	chr13_44416619_44417076_dmr_132980_0.5785_REPTILE_pred_E11_5_HT.bed::chr13:44416619-44417076
scaffold68	7432107	7432158	51	80.8511	chr13_44416700_44418700_bin_20752419_0.5175_REPTILE_pred_E11_5_FB.bed::chr13:44416700-44418700
scaffold68	7432217	7432314	97	74.2574	chr15_27666794_27667504_dmr_179928_0.543_REPTILE_pred_E11_5_LV.bed::chr15:27666794-27667504
scaffold68	7432233	7432292	59	78.9474	chr2_118537320_118537850_dmr_301302_0.5015_REPTILE_pred_E11_5_LV.bed::chr2:118537320-118537850
scaffold68	7432233	7432292	59	78.9474	chr2_118537320_118537850_dmr_301302_0.539_REPTILE_pred_E11_5_CF.bed::chr2:118537320-118537850
scaffold68	7432233	7432292	59	78.9474	chr2_118537320_118537850_dmr_301302_0.862_REPTILE_pred_mESC.bed::chr2:118537320-118537850
scaffold68	7432423	7432489	66	75.8621	chr12_81145100_81147100_bin_19918412_0.5105_REPTILE_pred_E11_5_NT.bed::chr12:81145100-81147100
scaffold68	7432798	7432867	69	74.6032	chr4_43208400_43210400_bin_8436094_0.643_REPTILE_pred_E11_5_HT.bed::chr4:43208400-43210400
scaffold68	7432798	7432867	69	74.6032	chr4_43208500_43210500_bin_8436095_0.528_REPTILE_pred_E11_5_LM.bed::chr4:43208500-43210500
scaffold68	7432798	7432867	69	74.6032	chr4_43208976_43210061_dmr_356799_0.5715_REPTILE_pred_E11_5_HB.bed::chr4:43208976-43210061
scaffold68	7433403	7433465	62	80.597	chr13_37508400_37510400_bin_20683336_0.601_REPTILE_pred_E11_5_LM.bed::chr13:37508400-37510400
scaffold68	7433403	7433465	62	80.597	chr13_37509567_37510692_dmr_130644_0.7115_REPTILE_pred_E11_5_HT.bed::chr13:37509567-37510692
scaffold68	7433403	7433465	62	80.597	chr13_37509567_37510692_dmr_130644_0.79_REPTILE_pred_E11_5_LV.bed::chr13:37509567-37510692
scaffold68	7490914	7490971	57	75.8621	chr1_153106096_153106651_dmr_27465_0.5705_REPTILE_pred_E11_5_HT.bed::chr1:153106096-153106651
scaffold68	7527415	7527483	68	69.4915	chr2_166018900_166020900_bin_6242669_0.5455_REPTILE_pred_mESC.bed::chr2:166018900-166020900
scaffold68	7527415	7527483	68	69.4915	chr2_166019800_166021800_bin_6242678_0.5345_REPTILE_pred_E11_5_LV.bed::chr2:166019800-166021800
scaffold68	7545370	7545421	51	70.3704	chr18_54691300_54693300_bin_26280793_0.6275_REPTILE_pred_E11_5_FB.bed::chr18:54691300-54693300
scaffold68	7545370	7545421	51	70.3704	chr18_54691300_54693300_bin_26280793_0.652_REPTILE_pred_E11_5_HB.bed::chr18:54691300-54693300
scaffold68	7545370	7545421	51	70.3704	chr18_54691600_54693600_bin_26280796_0.647_REPTILE_pred_E11_5_CF.bed::chr18:54691600-54693600
scaffold68	7545370	7545421	51	70.3704	chr18_54692713_54693370_dmr_250220_0.6075_REPTILE_pred_E11_5_HT.bed::chr18:54692713-54693370
scaffold68	7551485	7551536	51	76.4706	chr4_88012800_88014800_bin_8884138_0.5285_REPTILE_pred_E11_5_NT.bed::chr4:88012800-88014800
scaffold68	7558676	7558732	56	72.9167	chr4_11986586_11987034_dmr_351830_0.61_REPTILE_pred_E11_5_HT.bed::chr4:11986586-11987034
scaffold68	7559040	7559097	57	75	chr18_49290753_49291187_dmr_248944_0.634_REPTILE_pred_E11_5_CF.bed::chr18:49290753-49291187
scaffold68	7564252	7564308	56	76.2712	chr19_32303045_32303414_dmr_267633_0.617_REPTILE_pred_E11_5_HT.bed::chr19:32303045-32303414
scaffold68	7566981	7567032	51	75	chr13_41800600_41802600_bin_20726258_0.5185_REPTILE_pred_E11_5_HT.bed::chr13:41800600-41802600
scaffold68	7566981	7567032	51	75	chr13_41800846_41801527_dmr_131971_0.58_REPTILE_pred_E11_5_MB.bed::chr13:41800846-41801527
scaffold68	7566981	7567032	51	75	chr13_41800846_41801868_dmr_131971,dmr_131972_0.8865_REPTILE_pred_E11_5_FB.bed::chr13:41800846-41801868
scaffold68	7568037	7568093	56	74.5455	chr10_66968228_66968994_dmr_52515_0.9695_REPTILE_pred_mESC.bed::chr10:66968228-66968994
scaffold68	7580364	7580422	58	73.5849	chr1_89092500_89094500_bin_3518685_0.5305_REPTILE_pred_E11_5_FB.bed::chr1:89092500-89094500
scaffold68	7592656	7592715	59	71.1538	chr10_61516780_61518142_dmr_51453,dmr_51454_0.7155_REPTILE_pred_E11_5_LV.bed::chr10:61516780-61518142
scaffold68	7612945	7613012	67	69.1176	chr16_31299100_31301100_bin_24114920_0.5985_REPTILE_pred_E11_5_LM.bed::chr16:31299100-31301100
scaffold68	7619504	7619574	70	70.6667	chr2_91963832_91964304_dmr_295848_0.532_REPTILE_pred_E11_5_HT.bed::chr2:91963832-91964304
scaffold68	7619504	7619574	70	70.6667	chr2_91963832_91964304_dmr_295848_0.6275_REPTILE_pred_mESC.bed::chr2:91963832-91964304
scaffold68	7619504	7619574	70	70.6667	chr2_91963832_91964304_dmr_295848_0.7115_REPTILE_pred_E11_5_CF.bed::chr2:91963832-91964304
scaffold68	7621946	7622003	57	75.4098	chr17_45473762_45474103_dmr_228015_0.902_REPTILE_pred_mESC.bed::chr17:45473762-45474103
scaffold68	7633265	7633318	53	73.6842	chr2_173169900_173171900_bin_6314179_0.6715_REPTILE_pred_E11_5_NT.bed::chr2:173169900-173171900
scaffold68	7669919	7669977	58	75	chr15_40823670_40824724_dmr_183203_0.8465_REPTILE_pred_E11_5_HT.bed::chr15:40823670-40824724
scaffold68	7675687	7675739	52	76	chr16_33689216_33689703_dmr_205250_0.515_REPTILE_pred_E11_5_NT.bed::chr16:33689216-33689703
scaffold68	7675687	7675739	52	76	chr16_33689216_33689703_dmr_205250_0.7025_REPTILE_pred_E11_5_HT.bed::chr16:33689216-33689703
scaffold68	7695623	7695674	51	78.1818	chr14_8366900_8368900_bin_21596138_0.696_REPTILE_pred_E11_5_HB.bed::chr14:8366900-8368900
scaffold68	7695623	7695674	51	78.1818	chr14_8367100_8369100_bin_21596140_0.5405_REPTILE_pred_E11_5_CF.bed::chr14:8367100-8369100
scaffold68	7695623	7695674	51	78.1818	chr14_8367500_8369500_bin_21596144_0.916_REPTILE_pred_mESC.bed::chr14:8367500-8369500
scaffold68	7701376	7701429	53	68.75	chr16_42717103_42718893_dmr_207641,dmr_207642,dmr_207643_0.711_REPTILE_pred_E11_5_MB.bed::chr16:42717103-42718893
scaffold68	7713202	7713261	59	63.8298	chr1_181916133_181916513_dmr_35442_0.7875_REPTILE_pred_E11_5_HT.bed::chr1:181916133-181916513
scaffold68	7729414	7729465	51	71.7391	chr11_88578759_88579068_dmr_88663_0.55_REPTILE_pred_E11_5_MB.bed::chr11:88578759-88579068
scaffold68	7734791	7734846	55	78.3333	chr10_119013792_119014505_dmr_65220_0.622_REPTILE_pred_E11_5_HT.bed::chr10:119013792-119014505
scaffold68	7736740	7736797	57	78.1818	chr12_54146000_54148000_bin_19648421_0.7635_REPTILE_pred_mESC.bed::chr12:54146000-54148000
scaffold68	7739878	7739933	55	70	chr19_5365450_5365930_dmr_261191_0.5225_REPTILE_pred_E11_5_LV.bed::chr19:5365450-5365930
scaffold68	7765378	7765440	62	68.5185	chr4_117977554_117977974_dmr_372320_0.591_REPTILE_pred_E11_5_HT.bed::chr4:117977554-117977974
scaffold68	7767434	7767499	65	89.2308	chr1_66934063_66934668_dmr_11621_0.768_REPTILE_pred_E11_5_HT.bed::chr1:66934063-66934668
scaffold68	7787304	7787358	54	72.9167	chr11_6860686_6861429_dmr_69207_0.627_REPTILE_pred_E11_5_MB.bed::chr11:6860686-6861429
scaffold68	7792966	7793017	51	79.5918	chr11_58136900_58138900_bin_18467504_0.622_REPTILE_pred_mESC.bed::chr11:58136900-58138900
scaffold68	7802083	7802139	56	76.4706	chr18_66210686_66211325_dmr_254066_0.7_REPTILE_pred_E11_5_LV.bed::chr18:66210686-66211325
scaffold68	7804284	7804335	51	75	chr19_34523700_34525700_bin_26986144_0.5565_REPTILE_pred_E11_5_LV.bed::chr19:34523700-34525700
scaffold68	7836748	7836800	52	78.1818	chr4_105347471_105348870_dmr_369625,dmr_369626_0.798_REPTILE_pred_E11_5_LM.bed::chr4:105347471-105348870
scaffold68	7839751	7839808	57	63.2653	chr2_102550800_102552800_bin_5607988_0.5185_REPTILE_pred_E11_5_LV.bed::chr2:102550800-102552800
scaffold68	7846488	7846544	56	72.2222	chr16_40895144_40895536_dmr_207290_0.5475_REPTILE_pred_mESC.bed::chr16:40895144-40895536
scaffold68	7849758	7849816	58	76.3636	chr2_7530100_7532100_bin_4657781_0.578_REPTILE_pred_E11_5_FB.bed::chr2:7530100-7532100
scaffold68	7849758	7849816	58	76.3636	chr2_7531236_7532001_dmr_277507_0.5525_REPTILE_pred_E11_5_MB.bed::chr2:7531236-7532001
scaffold68	7851365	7851416	51	75	chr16_61989700_61991700_bin_24421826_0.6045_REPTILE_pred_E11_5_HB.bed::chr16:61989700-61991700
scaffold68	7851365	7851416	51	75	chr16_61989800_61991800_bin_24421827_0.7515_REPTILE_pred_E11_5_MB.bed::chr16:61989800-61991800
scaffold68	7867539	7867591	52	75.4717	chr13_71963300_71965300_bin_21027885_0.501_REPTILE_pred_E11_5_CF.bed::chr13:71963300-71965300
scaffold68	7867539	7867591	52	75.4717	chr13_71963300_71965300_bin_21027885_0.531_REPTILE_pred_E11_5_LM.bed::chr13:71963300-71965300
scaffold68	7867539	7867591	52	75.4717	chr13_71963400_71965400_bin_21027886_0.6055_REPTILE_pred_E11_5_HB.bed::chr13:71963400-71965400
scaffold68	7867539	7867591	52	75.4717	chr13_71963800_71965800_bin_21027890_0.566_REPTILE_pred_E11_5_MB.bed::chr13:71963800-71965800
scaffold68	7885365	7885423	58	72.8814	chr19_46446900_46448900_bin_27105376_0.5525_REPTILE_pred_E11_5_CF.bed::chr19:46446900-46448900
scaffold68	7887846	7887899	53	76	chr11_5479900_5481900_bin_17940934_0.5215_REPTILE_pred_mESC.bed::chr11:5479900-5481900
scaffold68	7889701	7889754	53	73.3333	chr18_75895600_75897600_bin_26492836_0.5085_REPTILE_pred_E11_5_MB.bed::chr18:75895600-75897600
scaffold68	7889701	7889754	53	73.3333	chr18_75895700_75897700_bin_26492837_0.581_REPTILE_pred_E11_5_HT.bed::chr18:75895700-75897700
scaffold68	7889701	7889754	53	73.3333	chr18_75895900_75897900_bin_26492839_0.5155_REPTILE_pred_E11_5_FB.bed::chr18:75895900-75897900
scaffold68	7901940	7901996	56	71.6981	chr4_72194700_72196700_bin_8725957_0.5645_REPTILE_pred_E11_5_NT.bed::chr4:72194700-72196700
scaffold68	7917096	7917147	51	71.1111	chr1_179807310_179809159_dmr_34867,dmr_34868,dmr_34869_0.7725_REPTILE_pred_E11_5_LV.bed::chr1:179807310-179809159
scaffold68	7936579	7936631	52	77.7778	chr1_153020900_153022900_bin_4157969_0.51_REPTILE_pred_E11_5_LV.bed::chr1:153020900-153022900
scaffold68	7938198	7938254	56	76.6667	chr1_131513500_131515500_bin_3942895_0.7015_REPTILE_pred_mESC.bed::chr1:131513500-131515500
scaffold68	7949310	7949365	55	73.0769	chr11_47640800_47642800_bin_18362543_0.5755_REPTILE_pred_E11_5_NT.bed::chr11:47640800-47642800
scaffold68	7999335	7999409	74	68.75	chr19_37686700_37688700_bin_27017774_0.509_REPTILE_pred_E11_5_HT.bed::chr19:37686700-37688700
scaffold68	8003369	8003431	62	68.6567	chr3_88566154_88566622_dmr_333122_0.743_REPTILE_pred_mESC.bed::chr3:88566154-88566622
scaffold68	8016607	8016704	97	74	chr11_104321100_104323100_bin_18929346_0.782_REPTILE_pred_mESC.bed::chr11:104321100-104323100
scaffold68	8023122	8023183	61	68.3333	chr3_25073673_25074333_dmr_320168_0.7195_REPTILE_pred_mESC.bed::chr3:25073673-25074333
scaffold68	8025576	8025643	67	70	chr18_78831765_78832818_dmr_258091_0.504_REPTILE_pred_E11_5_LM.bed::chr18:78831765-78832818
scaffold68	8039010	8039062	52	77.551	chr1_87648500_87650500_bin_3504245_0.5385_REPTILE_pred_mESC.bed::chr1:87648500-87650500
scaffold68	8039010	8039062	52	77.551	chr1_87649289_87649805_dmr_16487_0.541_REPTILE_pred_E11_5_LV.bed::chr1:87649289-87649805
scaffold68	8059231	8059299	68	69.4444	chr1_46921200_46923200_bin_3096972_0.637_REPTILE_pred_mESC.bed::chr1:46921200-46923200
scaffold68	8074644	8074765	121	68.6957	chr1_66386420_66387725_dmr_11493_0.578_REPTILE_pred_E11_5_FB.bed::chr1:66386420-66387725
scaffold68	8074644	8074765	121	68.6957	chr1_66386420_66387725_dmr_11493_0.591_REPTILE_pred_E11_5_MB.bed::chr1:66386420-66387725
scaffold68	8074644	8074765	121	68.6957	chr1_66386420_66387725_dmr_11493_0.6585_REPTILE_pred_E11_5_NT.bed::chr1:66386420-66387725
scaffold68	8074644	8074765	121	68.6957	chr1_66386420_66387725_dmr_11493_0.7665_REPTILE_pred_E11_5_HB.bed::chr1:66386420-66387725
scaffold68	8095692	8095748	56	76.9231	chr2_18315300_18317300_bin_4765633_0.688_REPTILE_pred_E11_5_LM.bed::chr2:18315300-18317300
scaffold68	8095692	8095748	56	76.9231	chr2_18316647_18317393_dmr_279486,dmr_279487_0.7535_REPTILE_pred_E11_5_FB.bed::chr2:18316647-18317393
scaffold68	8119989	8120047	58	69.4915	chr13_74462300_74464300_bin_21052875_0.5045_REPTILE_pred_E11_5_LV.bed::chr13:74462300-74464300
scaffold68	8120452	8120511	59	73.6842	chr14_100551296_100551792_dmr_170773_0.547_REPTILE_pred_E11_5_HT.bed::chr14:100551296-100551792
scaffold68	8122243	8122332	89	65.1163	chr3_107689300_107691300_bin_7480506_0.6695_REPTILE_pred_E11_5_MB.bed::chr3:107689300-107691300
scaffold68	8122243	8122332	89	65.1163	chr3_107690000_107692000_bin_7480513_0.5365_REPTILE_pred_E11_5_HB.bed::chr3:107690000-107692000
scaffold68	8145652	8146044	392	75.9894	chr1_66321491_66322783_dmr_11468,dmr_11469_0.5965_REPTILE_pred_E11_5_MB.bed::chr1:66321491-66322783
scaffold68	8145652	8146044	392	75.9894	chr1_66321491_66322783_dmr_11468,dmr_11469_0.774_REPTILE_pred_E11_5_NT.bed::chr1:66321491-66322783
scaffold68	8145652	8146044	392	75.9894	chr1_66321491_66322783_dmr_11468,dmr_11469_0.808_REPTILE_pred_E11_5_HB.bed::chr1:66321491-66322783
scaffold68	8145652	8146044	392	75.9894	chr1_66321491_66322783_dmr_11468,dmr_11469_0.835_REPTILE_pred_E11_5_FB.bed::chr1:66321491-66322783
scaffold68	8148270	8148336	66	73.4375	chr1_189688700_189690700_bin_4524647_0.553_REPTILE_pred_E11_5_FB.bed::chr1:189688700-189690700
scaffold68	8148270	8148336	66	73.4375	chr1_189689000_189691000_bin_4524650_0.539_REPTILE_pred_E11_5_HT.bed::chr1:189689000-189691000
scaffold68	8148533	8148585	52	79.2453	chr11_100681556_100682056_dmr_92276_0.951_REPTILE_pred_mESC.bed::chr11:100681556-100682056
scaffold68	8151292	8151344	52	72.2222	chr2_148875200_148877200_bin_6071232_0.5065_REPTILE_pred_E11_5_LV.bed::chr2:148875200-148877200
scaffold68	8151292	8151344	52	72.2222	chr2_148875741_148876407_dmr_308325_0.742_REPTILE_pred_E11_5_HT.bed::chr2:148875741-148876407
scaffold68	8151292	8151344	52	72.2222	chr2_148875741_148876407_dmr_308325_0.8455_REPTILE_pred_mESC.bed::chr2:148875741-148876407
scaffold68	8170167	8170223	56	76.3636	chr4_100035800_100037800_bin_9004368_0.587_REPTILE_pred_E11_5_LM.bed::chr4:100035800-100037800
scaffold68	8192877	8192932	55	76	chr2_92256065_92256701_dmr_295927_0.5405_REPTILE_pred_E11_5_HT.bed::chr2:92256065-92256701
scaffold68	8196900	8196957	57	75.4386	chr10_60948100_60950100_bin_17188666_0.6635_REPTILE_pred_mESC.bed::chr10:60948100-60950100
scaffold68	8212659	8212724	65	70.6897	chr13_14018584_14019145_dmr_125768,dmr_125769_0.743_REPTILE_pred_E11_5_LV.bed::chr13:14018584-14019145
scaffold68	8214171	8214248	77	67.1233	chr3_108195600_108197600_bin_7485569_0.5195_REPTILE_pred_E11_5_LM.bed::chr3:108195600-108197600
scaffold68	8214171	8214248	77	67.1233	chr3_108196100_108198100_bin_7485574_0.602_REPTILE_pred_E11_5_NT.bed::chr3:108196100-108198100
scaffold68	8228699	8228753	54	71.1538	chr19_45746000_45748000_bin_27098367_0.511_REPTILE_pred_E11_5_HT.bed::chr19:45746000-45748000
scaffold68	8228699	8228753	54	71.1538	chr19_45746000_45748000_bin_27098367_0.525_REPTILE_pred_E11_5_LV.bed::chr19:45746000-45748000
scaffold68	8236715	8236801	86	75.6098	chr1_66176394_66177125_dmr_11423_0.508_REPTILE_pred_E11_5_MB.bed::chr1:66176394-66177125
scaffold68	8236715	8236801	86	75.6098	chr1_66176394_66177125_dmr_11423_0.5405_REPTILE_pred_E11_5_FB.bed::chr1:66176394-66177125
scaffold68	8245580	8245632	52	76.087	chr1_62077103_62077498_dmr_10334_0.5475_REPTILE_pred_E11_5_MB.bed::chr1:62077103-62077498
scaffold68	8266315	8266368	53	70.8333	chr2_151960800_151962800_bin_6102088_0.635_REPTILE_pred_E11_5_HB.bed::chr2:151960800-151962800
scaffold68	8298959	8299012	53	76.9231	chr16_46737900_46739900_bin_24269308_0.5215_REPTILE_pred_E11_5_HT.bed::chr16:46737900-46739900
scaffold68	8322559	8322652	93	84.0426	chr2_80512543_80512958_dmr_294586_0.556_REPTILE_pred_E11_5_HT.bed::chr2:80512543-80512958
scaffold68	8355731	8355783	52	76.6667	chr11_59668400_59670400_bin_18482819_0.5105_REPTILE_pred_E11_5_LV.bed::chr11:59668400-59670400
scaffold68	8359600	8360093	493	76.8898	chr2_80569300_80571300_bin_5388173_0.5835_REPTILE_pred_E11_5_HT.bed::chr2:80569300-80571300
scaffold68	8360776	8360932	156	88.3117	chr2_80569300_80571300_bin_5388173_0.5835_REPTILE_pred_E11_5_HT.bed::chr2:80569300-80571300
scaffold68	8373066	8373137	71	68.6567	chr1_194034000_194036000_bin_4568100_0.589_REPTILE_pred_E11_5_HB.bed::chr1:194034000-194036000
scaffold68	8377975	8378031	56	74.6269	chr14_61600769_61601669_dmr_162932,dmr_162933_0.791_REPTILE_pred_mESC.bed::chr14:61600769-61601669
scaffold68	8381462	8381515	53	73.0769	chr1_164521700_164523700_bin_4272977_0.669_REPTILE_pred_mESC.bed::chr1:164521700-164523700
scaffold68	8468641	8468695	54	69.7674	chr15_6656400_6658400_bin_22828056_0.5055_REPTILE_pred_E11_5_LV.bed::chr15:6656400-6658400
scaffold68	8489122	8489173	51	73.3333	chr15_58975200_58977200_bin_23351244_0.572_REPTILE_pred_E11_5_MB.bed::chr15:58975200-58977200
scaffold68	8498775	8498829	54	70.5882	chr19_45018900_45020900_bin_27091096_0.5575_REPTILE_pred_E11_5_HT.bed::chr19:45018900-45020900
scaffold68	8521244	8521295	51	75.9259	chr10_99940700_99942700_bin_17578592_0.5875_REPTILE_pred_E11_5_FB.bed::chr10:99940700-99942700
scaffold68	8536709	8536770	61	71.831	chr16_90452482_90454089_dmr_216387_0.741_REPTILE_pred_E11_5_HT.bed::chr16:90452482-90454089
scaffold68	8565090	8565143	53	69.0476	chr12_101955200_101957200_bin_20126513_0.5885_REPTILE_pred_mESC.bed::chr12:101955200-101957200
scaffold68	8575145	8575213	68	70.1754	chr13_78206500_78208500_bin_21090317_0.5155_REPTILE_pred_E11_5_HT.bed::chr13:78206500-78208500
scaffold68	8625216	8625274	58	71.6981	chr3_154663600_154665600_bin_7950249_0.5805_REPTILE_pred_E11_5_FB.bed::chr3:154663600-154665600
scaffold68	8625216	8625274	58	71.6981	chr3_154663900_154665900_bin_7950252_0.5035_REPTILE_pred_E11_5_HB.bed::chr3:154663900-154665900
scaffold68	8630264	8630343	79	83.1325	chr17_94651129_94651908_dmr_239743_0.852_REPTILE_pred_mESC.bed::chr17:94651129-94651908
scaffold68	8674490	8674544	54	74.5763	chr17_5935743_5936668_dmr_219743,dmr_219744_0.645_REPTILE_pred_E11_5_NT.bed::chr17:5935743-5936668
scaffold68	8675845	8675896	51	74.5098	chr3_56826800_56828800_bin_6971881_0.6175_REPTILE_pred_mESC.bed::chr3:56826800-56828800
scaffold68	8682468	8682519	51	76.4706	chr2_136107400_136109400_bin_5943554_0.566_REPTILE_pred_E11_5_CF.bed::chr2:136107400-136109400
scaffold68	8682468	8682519	51	76.4706	chr2_136108100_136110100_bin_5943561_0.5635_REPTILE_pred_mESC.bed::chr2:136108100-136110100
scaffold68	8682468	8682519	51	76.4706	chr2_136108661_136109246_dmr_305462_0.76_REPTILE_pred_E11_5_MB.bed::chr2:136108661-136109246
scaffold68	8682468	8682519	51	76.4706	chr2_136108661_136109246_dmr_305462_0.831_REPTILE_pred_E11_5_HB.bed::chr2:136108661-136109246
scaffold68	8682468	8682519	51	76.4706	chr2_136108661_136109246_dmr_305462_0.887_REPTILE_pred_E11_5_NT.bed::chr2:136108661-136109246
scaffold68	8684219	8684270	51	74.4681	chr11_119228600_119230600_bin_19078421_0.581_REPTILE_pred_E11_5_NT.bed::chr11:119228600-119230600
scaffold68	8684219	8684270	51	74.4681	chr11_119228700_119230700_bin_19078422_0.6475_REPTILE_pred_E11_5_LM.bed::chr11:119228700-119230700
scaffold68	8684219	8684270	51	74.4681	chr11_119229516_119229947_dmr_98516_0.5385_REPTILE_pred_E11_5_FB.bed::chr11:119229516-119229947
scaffold68	8684219	8684270	51	74.4681	chr11_119229516_119229947_dmr_98516_0.5915_REPTILE_pred_E11_5_MB.bed::chr11:119229516-119229947
scaffold68	8684219	8684270	51	74.4681	chr11_119229516_119229947_dmr_98516_0.721_REPTILE_pred_E11_5_HB.bed::chr11:119229516-119229947
scaffold68	8690553	8690614	61	64.5833	chr11_32062800_32064800_bin_18206763_0.5325_REPTILE_pred_E11_5_CF.bed::chr11:32062800-32064800
scaffold68	8690553	8690614	61	64.5833	chr11_32063315_32063924_dmr_73682_0.587_REPTILE_pred_E11_5_HB.bed::chr11:32063315-32063924
scaffold68	8690553	8690614	61	64.5833	chr11_32063315_32063924_dmr_73682_0.6115_REPTILE_pred_E11_5_NT.bed::chr11:32063315-32063924
scaffold68	8690553	8690614	61	64.5833	chr11_32063315_32063924_dmr_73682_0.634_REPTILE_pred_E11_5_MB.bed::chr11:32063315-32063924
scaffold68	8700924	8700989	65	83.5821	chr4_106986100_106988100_bin_9073871_0.569_REPTILE_pred_E11_5_LM.bed::chr4:106986100-106988100
scaffold68	8761423	8761474	51	82.6923	chr18_82135800_82137800_bin_26555238_0.71_REPTILE_pred_mESC.bed::chr18:82135800-82137800
scaffold68	8780030	8780083	53	75	chr17_77606464_77606951_dmr_235575_0.5785_REPTILE_pred_E11_5_HB.bed::chr17:77606464-77606951
scaffold68	8780098	8780160	62	75.8621	chr17_87744100_87746100_bin_25661448_0.5545_REPTILE_pred_E11_5_HB.bed::chr17:87744100-87746100
scaffold68	8780098	8780160	62	75.8621	chr17_87744200_87746200_bin_25661449_0.6135_REPTILE_pred_E11_5_FB.bed::chr17:87744200-87746200
scaffold68	8794575	8794630	55	78.5714	chr11_72692400_72694400_bin_18613059_0.568_REPTILE_pred_E11_5_LV.bed::chr11:72692400-72694400
scaffold68	8798110	8798169	59	71.9298	chr10_17228800_17230800_bin_16751473_0.8505_REPTILE_pred_E11_5_HT.bed::chr10:17228800-17230800
scaffold68	8798110	8798169	59	71.9298	chr10_17229825_17231558_dmr_42396_0.507_REPTILE_pred_E11_5_NT.bed::chr10:17229825-17231558
scaffold68	8798110	8798169	59	71.9298	chr10_17229825_17231558_dmr_42396_0.653_REPTILE_pred_E11_5_HB.bed::chr10:17229825-17231558
scaffold68	8798110	8798169	59	71.9298	chr10_17229825_17231558_dmr_42396_0.732_REPTILE_pred_E11_5_MB.bed::chr10:17229825-17231558
scaffold68	8798110	8798169	59	71.9298	chr10_17229825_17231558_dmr_42396_0.9075_REPTILE_pred_mESC.bed::chr10:17229825-17231558
scaffold68	8798110	8798169	59	71.9298	chr10_17230000_17232000_bin_16751485_0.658_REPTILE_pred_E11_5_CF.bed::chr10:17230000-17232000
scaffold68	8798110	8798169	59	71.9298	chr10_17230100_17232100_bin_16751486_0.6845_REPTILE_pred_E11_5_FB.bed::chr10:17230100-17232100
scaffold68	8816900	8816960	60	71.6667	chr3_68374651_68374952_dmr_329097_0.5475_REPTILE_pred_E11_5_HT.bed::chr3:68374651-68374952
scaffold68	8818063	8818119	56	73.5849	chr18_88673577_88674240_dmr_260536_0.7005_REPTILE_pred_E11_5_LM.bed::chr18:88673577-88674240
scaffold68	8818063	8818119	56	73.5849	chr18_88673600_88675600_bin_26620616_0.623_REPTILE_pred_E11_5_NT.bed::chr18:88673600-88675600
scaffold68	8886306	8886389	83	70	chr12_73335500_73337500_bin_19840316_0.526_REPTILE_pred_E11_5_HT.bed::chr12:73335500-73337500
scaffold68	8926091	8926143	52	76.4706	chr18_58161476_58162588_dmr_251597_0.8555_REPTILE_pred_E11_5_HT.bed::chr18:58161476-58162588
scaffold68	8936440	8936498	58	77.9661	chr10_45082900_45084900_bin_17030014_0.6915_REPTILE_pred_mESC.bed::chr10:45082900-45084900
scaffold68	9000350	9000411	61	72.8814	chr10_78572400_78574400_bin_17364909_0.684_REPTILE_pred_E11_5_LM.bed::chr10:78572400-78574400
scaffold68	9004276	9004339	63	80.6452	chr4_59533425_59534077_dmr_360927_0.756_REPTILE_pred_E11_5_HT.bed::chr4:59533425-59534077
scaffold68	9004276	9004339	63	80.6452	chr4_59533425_59534077_dmr_360927_0.8025_REPTILE_pred_E11_5_LV.bed::chr4:59533425-59534077
scaffold68	9005527	9005583	56	74.5763	chr12_112300600_112302600_bin_20229967_0.502_REPTILE_pred_E11_5_FB.bed::chr12:112300600-112302600
scaffold68	9005527	9005583	56	74.5763	chr12_112300600_112302600_bin_20229967_0.5885_REPTILE_pred_E11_5_CF.bed::chr12:112300600-112302600
scaffold68	9005527	9005583	56	74.5763	chr12_112301106_112302222_dmr_122711_0.657_REPTILE_pred_E11_5_LM.bed::chr12:112301106-112302222
scaffold68	9019740	9019805	65	68.3333	chr17_33911107_33912458_dmr_226145_0.828_REPTILE_pred_mESC.bed::chr17:33911107-33912458
scaffold68	9029931	9029999	68	73.5294	chr2_84715400_84717400_bin_5429634_0.529_REPTILE_pred_E11_5_LV.bed::chr2:84715400-84717400
scaffold68	9029931	9029999	68	73.5294	chr2_84715700_84717700_bin_5429637_0.5985_REPTILE_pred_E11_5_HT.bed::chr2:84715700-84717700
scaffold68	9029931	9029999	68	73.5294	chr2_84716395_84716859_dmr_295144_0.5015_REPTILE_pred_E11_5_HB.bed::chr2:84716395-84716859
scaffold68	9046572	9046627	55	73.0159	chr18_50137469_50138149_dmr_249168_0.574_REPTILE_pred_E11_5_HT.bed::chr18:50137469-50138149
scaffold68	9069879	9069932	53	75	chr17_69384000_69386000_bin_25477847_0.5045_REPTILE_pred_E11_5_NT.bed::chr17:69384000-69386000
scaffold68	9083370	9083426	56	78.1818	chr16_35101198_35102589_dmr_205874,dmr_205875_0.537_REPTILE_pred_E11_5_LM.bed::chr16:35101198-35102589
scaffold68	9100916	9100967	51	72.093	chr3_90080885_90081435_dmr_333536_0.516_REPTILE_pred_E11_5_LV.bed::chr3:90080885-90081435
scaffold68	9100916	9100967	51	72.093	chr3_90080885_90081435_dmr_333536_0.5385_REPTILE_pred_E11_5_HT.bed::chr3:90080885-90081435
scaffold68	9111846	9112081	235	81.7797	chr2_82845900_82847900_bin_5410939_0.6235_REPTILE_pred_mESC.bed::chr2:82845900-82847900
scaffold68	9112695	9112748	53	75.8621	chr11_58136900_58138900_bin_18467504_0.622_REPTILE_pred_mESC.bed::chr11:58136900-58138900
scaffold68	9129373	9129427	54	75.9259	chr16_63387615_63387916_dmr_211409_0.505_REPTILE_pred_E11_5_MB.bed::chr16:63387615-63387916
scaffold68	9134496	9134553	57	76.6667	chr10_95891869_95892797_dmr_59974_0.9865_REPTILE_pred_mESC.bed::chr10:95891869-95892797
scaffold68	9149794	9149847	53	77.3585	chr1_155182904_155183355_dmr_28050_0.539_REPTILE_pred_E11_5_HT.bed::chr1:155182904-155183355
scaffold68	9150167	9150220	53	74.1379	chr10_122570000_122572000_bin_17804885_0.5055_REPTILE_pred_E11_5_LM.bed::chr10:122570000-122572000
scaffold68	9150167	9150220	53	74.1379	chr10_122570200_122572200_bin_17804887_0.5_REPTILE_pred_E11_5_NT.bed::chr10:122570200-122572200
scaffold68	9181532	9181597	65	73.3333	chr13_22992200_22994200_bin_20538174_0.8075_REPTILE_pred_mESC.bed::chr13:22992200-22994200
scaffold68	9186362	9186434	72	73.0159	chr1_34837889_34838492_dmr_4546_0.612_REPTILE_pred_E11_5_HT.bed::chr1:34837889-34838492
scaffold68	9186362	9186434	72	73.0159	chr1_34837889_34838492_dmr_4546_0.67_REPTILE_pred_mESC.bed::chr1:34837889-34838492
scaffold68	9188085	9188163	78	68.9189	chr11_102924800_102926800_bin_18915383_0.7135_REPTILE_pred_mESC.bed::chr11:102924800-102926800
scaffold68	9188085	9188163	78	68.9189	chr11_102925400_102927400_bin_18915389_0.533_REPTILE_pred_E11_5_LV.bed::chr11:102925400-102927400
scaffold68	9266262	9266316	54	74.4681	chr11_117285900_117287900_bin_19058994_0.6645_REPTILE_pred_E11_5_LM.bed::chr11:117285900-117287900
scaffold68	9268211	9268286	75	71.4286	chr13_33965500_33967500_bin_20647907_0.6265_REPTILE_pred_E11_5_LV.bed::chr13:33965500-33967500
scaffold68	9271562	9271613	51	76.5957	chr1_72013100_72015100_bin_3347891_0.533_REPTILE_pred_E11_5_HT.bed::chr1:72013100-72015100
scaffold68	9273604	9273655	51	78.8462	chr12_65111583_65111884_dmr_110734_0.901_REPTILE_pred_mESC.bed::chr12:65111583-65111884
scaffold68	9274861	9274921	60	82.1429	chr10_22607500_22609500_bin_16805260_0.5205_REPTILE_pred_E11_5_CF.bed::chr10:22607500-22609500
scaffold68	9274861	9274921	60	82.1429	chr10_22608300_22610300_bin_16805268_0.6475_REPTILE_pred_E11_5_LM.bed::chr10:22608300-22610300
scaffold68	9320223	9320306	83	83.5294	chr13_12436900_12438900_bin_20432621_0.516_REPTILE_pred_mESC.bed::chr13:12436900-12438900
scaffold68	9320302	9320355	53	70.6897	chr2_131803300_131805300_bin_5900513_0.5605_REPTILE_pred_mESC.bed::chr2:131803300-131805300
scaffold68	9346026	9346189	163	80.9816	chr1_53472300_53474300_bin_3162483_0.537_REPTILE_pred_E11_5_HT.bed::chr1:53472300-53474300
scaffold68	9364474	9364697	223	74.4395	chr1_53419456_53419757_dmr_8327_0.5915_REPTILE_pred_E11_5_FB.bed::chr1:53419456-53419757
scaffold68	9387735	9388209	474	75.77	chr1_46829894_46830454_dmr_7489_0.7045_REPTILE_pred_E11_5_LM.bed::chr1:46829894-46830454
scaffold68	9409147	9409229	82	73.8095	chr17_13759900_13761900_bin_24921606_0.5005_REPTILE_pred_E11_5_CF.bed::chr17:13759900-13761900
scaffold68	9409147	9409229	82	73.8095	chr17_13760000_13762000_bin_24921607_0.505_REPTILE_pred_E11_5_HB.bed::chr17:13760000-13762000
scaffold68	9409147	9409229	82	73.8095	chr17_13760100_13762100_bin_24921608_0.5395_REPTILE_pred_E11_5_LV.bed::chr17:13760100-13762100
scaffold68	9417102	9417161	59	72.4138	chr11_82904600_82906600_bin_18715181_0.5895_REPTILE_pred_mESC.bed::chr11:82904600-82906600
scaffold68	9433974	9434027	53	73.913	chr3_122130436_122134255_dmr_340277,dmr_340278,dmr_340279_0.93_REPTILE_pred_E11_5_HT.bed::chr3:122130436-122134255
scaffold68	9445550	9445607	57	75	chr10_53595300_53597300_bin_17115138_0.56_REPTILE_pred_E11_5_LM.bed::chr10:53595300-53597300
scaffold68	9450990	9451048	58	77.5862	chr14_11947200_11949200_bin_21631941_0.5665_REPTILE_pred_mESC.bed::chr14:11947200-11949200
scaffold68	9454334	9454393	59	73.5294	chr12_76540938_76541773_dmr_113636_0.5405_REPTILE_pred_mESC.bed::chr12:76540938-76541773
scaffold68	9465838	9465923	85	64.1975	chr2_121593600_121595600_bin_5798416_0.582_REPTILE_pred_mESC.bed::chr2:121593600-121595600
scaffold68	9465838	9465923	85	64.1975	chr2_121594398_121595283_dmr_302061_0.614_REPTILE_pred_E11_5_HT.bed::chr2:121594398-121595283
scaffold68	9474186	9474247	61	72.549	chr10_72675700_72677700_bin_17305942_0.546_REPTILE_pred_E11_5_LV.bed::chr10:72675700-72677700
scaffold68	9536481	9536571	90	71.9101	chr2_50852600_50854600_bin_5091006_0.594_REPTILE_pred_E11_5_LM.bed::chr2:50852600-50854600
scaffold68	9537188	9537242	54	66.6667	chr2_71424450_71425274_dmr_291504,dmr_291505_0.7_REPTILE_pred_E11_5_LV.bed::chr2:71424450-71425274
scaffold68	9537188	9537242	54	66.6667	chr2_71424450_71425274_dmr_291504,dmr_291505_0.853_REPTILE_pred_E11_5_HT.bed::chr2:71424450-71425274
scaffold68	9539190	9539270	80	66.2791	chr17_47427800_47429800_bin_25258285_0.5145_REPTILE_pred_E11_5_HB.bed::chr17:47427800-47429800
scaffold68	9568473	9568526	53	78.4314	chr2_79269623_79271095_dmr_294236,dmr_294237_0.7835_REPTILE_pred_E11_5_LV.bed::chr2:79269623-79271095
scaffold68	9576376	9576430	54	74.5098	chr18_4514300_4516300_bin_25779023_0.5415_REPTILE_pred_E11_5_HT.bed::chr18:4514300-4516300
scaffold68	9576379	9576430	51	72.9167	chr18_4514389_4514802_dmr_239964_0.6085_REPTILE_pred_E11_5_LM.bed::chr18:4514389-4514802
scaffold68	9576379	9576430	51	72.9167	chr18_4514389_4514802_dmr_239964_0.61_REPTILE_pred_E11_5_NT.bed::chr18:4514389-4514802
scaffold68	9581738	9581793	55	73.4375	chr13_107798000_107800000_bin_21386232_0.508_REPTILE_pred_E11_5_HB.bed::chr13:107798000-107800000
scaffold68	9581738	9581793	55	73.4375	chr13_107798100_107800100_bin_21386233_0.6865_REPTILE_pred_E11_5_FB.bed::chr13:107798100-107800100
scaffold68	9581738	9581793	55	73.4375	chr13_107798200_107800200_bin_21386234_0.5395_REPTILE_pred_E11_5_LM.bed::chr13:107798200-107800200
scaffold68	9581738	9581793	55	73.4375	chr13_107798600_107800600_bin_21386238_0.566_REPTILE_pred_E11_5_NT.bed::chr13:107798600-107800600
scaffold68	9581738	9581793	55	73.4375	chr13_107798800_107800800_bin_21386240_0.5475_REPTILE_pred_E11_5_HT.bed::chr13:107798800-107800800
scaffold68	9594754	9594818	64	69.0909	chr4_64346356_64347428_dmr_361698,dmr_361699_0.581_REPTILE_pred_E11_5_CF.bed::chr4:64346356-64347428
scaffold68	9611623	9611677	54	77.551	chr11_84907325_84907810_dmr_87377_0.601_REPTILE_pred_mESC.bed::chr11:84907325-84907810
scaffold68	9660661	9660713	52	74	chr3_30435984_30436724_dmr_321368_0.5445_REPTILE_pred_E11_5_LM.bed::chr3:30435984-30436724
scaffold68	9660661	9660713	52	74	chr3_30435984_30436724_dmr_321368_0.5875_REPTILE_pred_E11_5_HT.bed::chr3:30435984-30436724
scaffold68	9673231	9673285	54	75.4717	chr18_55815600_55817600_bin_26292036_0.63_REPTILE_pred_E11_5_LV.bed::chr18:55815600-55817600
scaffold68	9673231	9673285	54	75.4717	chr18_55815900_55817900_bin_26292039_0.7915_REPTILE_pred_E11_5_NT.bed::chr18:55815900-55817900
scaffold68	9687204	9687263	59	72.2222	chr13_64201202_64201522_dmr_138856_0.722_REPTILE_pred_E11_5_LM.bed::chr13:64201202-64201522
scaffold68	9687493	9687551	58	73.0769	chr3_30245589_30247351_dmr_321265_0.509_REPTILE_pred_E11_5_LM.bed::chr3:30245589-30247351
scaffold68	9687493	9687551	58	73.0769	chr3_30245589_30247351_dmr_321265_0.718_REPTILE_pred_E11_5_HT.bed::chr3:30245589-30247351
scaffold68	9699115	9699183	68	73.7705	chr11_52280900_52282900_bin_18408944_0.5075_REPTILE_pred_E11_5_LM.bed::chr11:52280900-52282900
scaffold68	9701078	9701132	54	78.8462	chr16_46010200_46012200_bin_24262031_0.524_REPTILE_pred_E11_5_NT.bed::chr16:46010200-46012200
scaffold68	9701078	9701132	54	78.8462	chr16_46010500_46012500_bin_24262034_0.538_REPTILE_pred_E11_5_HT.bed::chr16:46010500-46012500
scaffold68	9725667	9725722	55	78.9474	chr11_78825300_78827300_bin_18674388_0.553_REPTILE_pred_E11_5_NT.bed::chr11:78825300-78827300
scaffold68	9749957	9750012	55	80.7692	chr3_121812700_121814700_bin_7621740_0.572_REPTILE_pred_E11_5_HT.bed::chr3:121812700-121814700
scaffold68	9758705	9758756	51	75.4717	chr18_22984100_22986100_bin_25963721_0.629_REPTILE_pred_E11_5_NT.bed::chr18:22984100-22986100
scaffold68	9758705	9758756	51	75.4717	chr18_22984200_22986200_bin_25963722_0.5235_REPTILE_pred_E11_5_HB.bed::chr18:22984200-22986200
scaffold68	9758705	9758756	51	75.4717	chr18_22984400_22986400_bin_25963724_0.638_REPTILE_pred_E11_5_CF.bed::chr18:22984400-22986400
scaffold68	9758705	9758756	51	75.4717	chr18_22984600_22986600_bin_25963726_0.6345_REPTILE_pred_E11_5_LM.bed::chr18:22984600-22986600
scaffold68	9758705	9758756	51	75.4717	chr18_22984600_22986600_bin_25963726_0.6885_REPTILE_pred_mESC.bed::chr18:22984600-22986600
scaffold68	9777591	9777642	51	78.1818	chr1_34075500_34077500_bin_2968515_0.796_REPTILE_pred_E11_5_HT.bed::chr1:34075500-34077500
scaffold68	9777591	9777642	51	78.1818	chr1_34075900_34077900_bin_2968519_0.6005_REPTILE_pred_E11_5_CF.bed::chr1:34075900-34077900
scaffold68	9778136	9778187	51	78	chr18_19062500_19064500_bin_25924505_0.679_REPTILE_pred_mESC.bed::chr18:19062500-19064500
scaffold68	9784465	9784531	66	76.8116	chr2_14602100_14604100_bin_4728501_0.503_REPTILE_pred_E11_5_FB.bed::chr2:14602100-14604100
scaffold68	9784465	9784531	66	76.8116	chr2_14602500_14604500_bin_4728505_0.531_REPTILE_pred_E11_5_LM.bed::chr2:14602500-14604500
scaffold68	9798942	9799009	67	86.5672	chr11_70560600_70562600_bin_18591741_0.7005_REPTILE_pred_E11_5_LV.bed::chr11:70560600-70562600
scaffold68	9798942	9799009	67	86.5672	chr11_70560700_70562700_bin_18591742_0.5455_REPTILE_pred_E11_5_LM.bed::chr11:70560700-70562700
scaffold68	9798942	9799009	67	86.5672	chr11_70561500_70563500_bin_18591750_0.563_REPTILE_pred_E11_5_HT.bed::chr11:70561500-70563500
scaffold68	9814852	9814915	63	78.9474	chr1_52228600_52230600_bin_3150046_0.6855_REPTILE_pred_E11_5_LV.bed::chr1:52228600-52230600
scaffold68	9815892	9815948	56	72.3404	chr15_102106900_102108900_bin_23782561_0.5365_REPTILE_pred_E11_5_CF.bed::chr15:102106900-102108900
scaffold68	9847537	9847589	52	74	chr11_81370800_81372800_bin_18699843_0.6265_REPTILE_pred_E11_5_NT.bed::chr11:81370800-81372800
scaffold68	9889925	9889976	51	74.0741	chr11_45878400_45880400_bin_18344919_0.512_REPTILE_pred_E11_5_LV.bed::chr11:45878400-45880400
scaffold68	9890790	9890842	52	80.7692	chr11_72420224_72420671_dmr_84123_0.8035_REPTILE_pred_mESC.bed::chr11:72420224-72420671
scaffold68	9914434	9914494	60	75.8064	chr3_80892800_80894800_bin_7212541_0.525_REPTILE_pred_E11_5_NT.bed::chr3:80892800-80894800
scaffold68	9914434	9914494	60	75.8064	chr3_80893350_80893804_dmr_330823_0.52_REPTILE_pred_E11_5_MB.bed::chr3:80893350-80893804
scaffold68	9925510	9925590	80	87.2093	chr2_59669100_59671100_bin_5179171_0.642_REPTILE_pred_E11_5_LV.bed::chr2:59669100-59671100
scaffold68	9941216	9941277	61	68.4211	chr11_88239846_88242277_dmr_88407,dmr_88408_0.8205_REPTILE_pred_E11_5_HB.bed::chr11:88239846-88242277
scaffold68	9941216	9941277	61	68.4211	chr11_88239846_88242277_dmr_88407,dmr_88408_0.8335_REPTILE_pred_E11_5_NT.bed::chr11:88239846-88242277
scaffold68	9941216	9941277	61	68.4211	chr11_88239846_88242277_dmr_88407,dmr_88408_0.8595_REPTILE_pred_E11_5_MB.bed::chr11:88239846-88242277
scaffold68	9941216	9941277	61	68.4211	chr11_88240494_88242277_dmr_88408_0.5555_REPTILE_pred_E11_5_LM.bed::chr11:88240494-88242277
scaffold68	9941216	9941277	61	68.4211	chr11_88240494_88242277_dmr_88408_0.8075_REPTILE_pred_E11_5_CF.bed::chr11:88240494-88242277
scaffold68	9941216	9941277	61	68.4211	chr11_88240600_88242600_bin_18768541_0.5945_REPTILE_pred_E11_5_LV.bed::chr11:88240600-88242600
scaffold68	9942100	9942160	60	76.3636	chr11_51702865_51704090_dmr_78309,dmr_78310_0.8515_REPTILE_pred_mESC.bed::chr11:51702865-51704090
scaffold68	9956854	9956908	54	73.0769	chr10_115569964_115571875_dmr_64097,dmr_64098_0.7335_REPTILE_pred_E11_5_HB.bed::chr10:115569964-115571875
scaffold68	9956854	9956908	54	73.0769	chr10_115569964_115572134_dmr_64097,dmr_64098,dmr_64099_0.6755_REPTILE_pred_E11_5_NT.bed::chr10:115569964-115572134
scaffold68	9956854	9956908	54	73.0769	chr10_115569964_115572134_dmr_64097,dmr_64098,dmr_64099_0.7165_REPTILE_pred_E11_5_MB.bed::chr10:115569964-115572134
scaffold68	10001161	10001225	64	75.4098	chr1_21075000_21077000_bin_2838510_0.5065_REPTILE_pred_E11_5_HT.bed::chr1:21075000-21077000
scaffold68	10021997	10022052	55	72	chr4_126245200_126247200_bin_9266462_0.6005_REPTILE_pred_mESC.bed::chr4:126245200-126247200
scaffold68	10022447	10022499	52	79.2453	chr4_50620200_50622200_bin_8510212_0.6915_REPTILE_pred_mESC.bed::chr4:50620200-50622200
scaffold68	10023996	10024055	59	73.3333	chr18_65035956_65036326_dmr_253537_0.5025_REPTILE_pred_mESC.bed::chr18:65035956-65036326
scaffold68	10024541	10024594	53	73.4375	chr2_173764100_173766100_bin_6320121_0.514_REPTILE_pred_E11_5_NT.bed::chr2:173764100-173766100
scaffold68	10046058	10046111	53	75.9259	chr17_27153452_27154108_dmr_223889_0.7385_REPTILE_pred_E11_5_LV.bed::chr17:27153452-27154108
scaffold68	10062572	10062631	59	75	chr3_66480501_66481258_dmr_328690_0.567_REPTILE_pred_E11_5_LM.bed::chr3:66480501-66481258
scaffold68	10062572	10062631	59	75	chr3_66480501_66481258_dmr_328690_0.7175_REPTILE_pred_E11_5_HT.bed::chr3:66480501-66481258
scaffold68	10078147	10078208	61	76.2712	chr13_48135719_48137174_dmr_134408_0.6685_REPTILE_pred_E11_5_NT.bed::chr13:48135719-48137174
scaffold68	10084328	10084389	61	75.4098	chr1_130281300_130283300_bin_3930573_0.657_REPTILE_pred_E11_5_LV.bed::chr1:130281300-130283300
scaffold68	10093582	10093633	51	77.4193	chr2_66028747_66029667_dmr_290079_0.6005_REPTILE_pred_E11_5_HB.bed::chr2:66028747-66029667
scaffold68	10156429	10156484	55	70.5882	chr15_61990400_61992400_bin_23381396_0.537_REPTILE_pred_E11_5_LV.bed::chr15:61990400-61992400
scaffold68	10182445	10182507	62	72.2222	chr16_37852244_37853089_dmr_206556_0.572_REPTILE_pred_E11_5_HT.bed::chr16:37852244-37853089
scaffold68	10220174	10220228	54	74.0741	chr2_166122462_166123320_dmr_313023_0.5245_REPTILE_pred_E11_5_HT.bed::chr2:166122462-166123320
scaffold68	10237731	10237794	63	69.4915	chr2_155501397_155501719_dmr_309664_0.5565_REPTILE_pred_E11_5_HB.bed::chr2:155501397-155501719
scaffold68	10261369	10261430	61	75.7143	chr4_59193353_59193654_dmr_360790_0.504_REPTILE_pred_E11_5_LV.bed::chr4:59193353-59193654
scaffold68	10277815	10277882	67	81.1594	chr1_108023300_108025300_bin_3707993_0.54_REPTILE_pred_E11_5_FB.bed::chr1:108023300-108025300
scaffold68	10296037	10296098	61	89.8305	chr4_57023100_57025100_bin_8574241_0.6_REPTILE_pred_E11_5_LM.bed::chr4:57023100-57025100
scaffold68	10296043	10296125	82	75	chr3_69122900_69124900_bin_7094842_0.638_REPTILE_pred_E11_5_HT.bed::chr3:69122900-69124900
scaffold68	10296045	10296096	51	81.6327	chr2_144172400_144174400_bin_6024204_0.6075_REPTILE_pred_mESC.bed::chr2:144172400-144174400
scaffold68	10303299	10303357	58	73.1343	chr19_45996300_45998300_bin_27100870_0.6015_REPTILE_pred_E11_5_HT.bed::chr19:45996300-45998300
scaffold68	10304710	10304765	55	74	chr13_112752000_112754000_bin_21435772_0.6245_REPTILE_pred_E11_5_LV.bed::chr13:112752000-112754000
scaffold68	10413813	10413865	52	75	chr17_66432600_66434600_bin_25448333_0.6215_REPTILE_pred_E11_5_HB.bed::chr17:66432600-66434600
scaffold68	10413813	10413865	52	75	chr17_66432900_66434900_bin_25448336_0.5665_REPTILE_pred_E11_5_NT.bed::chr17:66432900-66434900
scaffold68	10461426	10461477	51	78.7234	chr3_80892800_80894800_bin_7212541_0.525_REPTILE_pred_E11_5_NT.bed::chr3:80892800-80894800
scaffold68	10490239	10490293	54	74.0741	chr1_79757100_79759100_bin_3425331_0.52_REPTILE_pred_E11_5_LV.bed::chr1:79757100-79759100
scaffold68	10506885	10506947	62	75.3846	chr2_165740860_165742416_dmr_312796_0.6265_REPTILE_pred_E11_5_CF.bed::chr2:165740860-165742416
scaffold68	10506885	10506947	62	75.3846	chr2_165740860_165742416_dmr_312796_0.8265_REPTILE_pred_E11_5_LM.bed::chr2:165740860-165742416
scaffold68	10507664	10507717	53	81.1321	chr2_75461218_75462102_dmr_293066_0.599_REPTILE_pred_E11_5_LM.bed::chr2:75461218-75462102
scaffold68	10508037	10508089	52	75.8621	chr14_20939196_20939497_dmr_153704_0.736_REPTILE_pred_E11_5_LV.bed::chr14:20939196-20939497
scaffold68	10508037	10508089	52	75.8621	chr14_20939196_20939497_dmr_153704_0.789_REPTILE_pred_E11_5_HT.bed::chr14:20939196-20939497
scaffold68	10511245	10511296	51	87.7551	chr16_30799594_30800549_dmr_204349_0.816_REPTILE_pred_E11_5_HT.bed::chr16:30799594-30800549
scaffold68	10511250	10511309	59	82.3529	chr3_116658400_116660400_bin_7570197_0.5285_REPTILE_pred_E11_5_HT.bed::chr3:116658400-116660400
scaffold68	10518586	10518665	79	75	chr4_105191300_105193300_bin_9055923_0.559_REPTILE_pred_E11_5_CF.bed::chr4:105191300-105193300
scaffold68	10543872	10543924	52	76.087	chr19_24250600_24252600_bin_26883413_0.727_REPTILE_pred_E11_5_HT.bed::chr19:24250600-24252600
scaffold68	10592350	10592407	57	71.4286	chr15_14329700_14331700_bin_22904789_0.6045_REPTILE_pred_mESC.bed::chr15:14329700-14331700
scaffold68	10597541	10597600	59	73.2143	chr10_75705430_75705832_dmr_54651_0.635_REPTILE_pred_E11_5_LV.bed::chr10:75705430-75705832
scaffold68	10609693	10609754	61	74.6269	chr14_54977817_54978452_dmr_161264_0.6745_REPTILE_pred_E11_5_HT.bed::chr14:54977817-54978452
scaffold68	10624728	10624885	157	75.1592	chr1_50697572_50698009_dmr_7717_0.8205_REPTILE_pred_E11_5_HT.bed::chr1:50697572-50698009
scaffold68	10625542	10625608	66	70.8333	chr17_44211270_44211743_dmr_227593_0.5775_REPTILE_pred_E11_5_HT.bed::chr17:44211270-44211743
scaffold68	10631598	10631651	53	77.3585	chr13_63289039_63290167_dmr_138509_0.735_REPTILE_pred_E11_5_LM.bed::chr13:63289039-63290167
scaffold68	10642888	10642952	64	74.1936	chr11_69947100_69949100_bin_18585606_0.507_REPTILE_pred_E11_5_LV.bed::chr11:69947100-69949100
scaffold68	10642967	10643021	54	71.6981	chr14_52018271_52019341_dmr_160678_0.6705_REPTILE_pred_mESC.bed::chr14:52018271-52019341
scaffold68	10656229	10656289	60	93.4426	chr3_41689400_41691400_bin_6820507_0.5295_REPTILE_pred_mESC.bed::chr3:41689400-41691400
scaffold68	10656235	10656286	51	96.1538	chr3_122629185_122629514_dmr_340507_0.606_REPTILE_pred_mESC.bed::chr3:122629185-122629514
scaffold68	10656235	10656286	51	96.1538	chr3_122629185_122629514_dmr_340507_0.6145_REPTILE_pred_E11_5_LV.bed::chr3:122629185-122629514
scaffold68	10656237	10656295	58	91.6667	chr12_79879000_79881000_bin_19905751_0.543_REPTILE_pred_E11_5_LV.bed::chr12:79879000-79881000
scaffold68	10656239	10656303	64	89.0625	chr15_41154700_41156700_bin_23173039_0.5515_REPTILE_pred_E11_5_LV.bed::chr15:41154700-41156700
scaffold68	10656239	10656295	56	90.566	chr17_29463300_29465300_bin_25078640_0.59_REPTILE_pred_E11_5_MB.bed::chr17:29463300-29465300
scaffold68	10656239	10656295	56	90.566	chr17_29463300_29465300_bin_25078640_0.939_REPTILE_pred_mESC.bed::chr17:29463300-29465300
scaffold68	10656239	10656295	56	90.566	chr17_29463500_29465500_bin_25078642_0.64_REPTILE_pred_E11_5_HB.bed::chr17:29463500-29465500
scaffold68	10656239	10656295	56	90.566	chr17_29463700_29465700_bin_25078644_0.5875_REPTILE_pred_E11_5_LV.bed::chr17:29463700-29465700
scaffold68	10656239	10656295	56	90.566	chr17_29463700_29465700_bin_25078644_0.7585_REPTILE_pred_E11_5_NT.bed::chr17:29463700-29465700
scaffold68	10656239	10656295	56	90.566	chr17_29463800_29465800_bin_25078645_0.771_REPTILE_pred_E11_5_FB.bed::chr17:29463800-29465800
scaffold68	10656240	10656291	51	98	chr15_91016234_91019497_dmr_194247,dmr_194248,dmr_194249,dmr_194250_0.842_REPTILE_pred_E11_5_FB.bed::chr15:91016234-91019497
scaffold68	10656240	10656291	51	98	chr15_91016234_91019497_dmr_194247,dmr_194248,dmr_194249,dmr_194250_0.8975_REPTILE_pred_E11_5_MB.bed::chr15:91016234-91019497
scaffold68	10656240	10656291	51	98	chr15_91016234_91019497_dmr_194247,dmr_194248,dmr_194249,dmr_194250_0.9_REPTILE_pred_E11_5_HB.bed::chr15:91016234-91019497
scaffold68	10656240	10656291	51	98	chr15_91016812_91019497_dmr_194248,dmr_194249,dmr_194250_0.7755_REPTILE_pred_E11_5_NT.bed::chr15:91016812-91019497
scaffold68	10656240	10656291	51	98	chr15_91018343_91019354_dmr_194249_0.503_REPTILE_pred_mESC.bed::chr15:91018343-91019354
scaffold68	10679476	10679542	66	73.9726	chr2_37452600_37454600_bin_4957006_0.561_REPTILE_pred_E11_5_LV.bed::chr2:37452600-37454600
scaffold68	10681857	10681915	58	75.4386	chr17_5414209_5414510_dmr_219563_0.508_REPTILE_pred_E11_5_LV.bed::chr17:5414209-5414510
scaffold68	10683299	10683361	62	68.5185	chr10_125810154_125811228_dmr_67184_0.569_REPTILE_pred_E11_5_CF.bed::chr10:125810154-125811228
scaffold68	10683299	10683361	62	68.5185	chr10_125810154_125811228_dmr_67184_0.6635_REPTILE_pred_E11_5_LM.bed::chr10:125810154-125811228
scaffold68	10731656	10731710	54	71.1111	chr1_106273900_106275900_bin_3690499_0.5065_REPTILE_pred_E11_5_HT.bed::chr1:106273900-106275900
scaffold68	10754250	10754308	58	73.4694	chr11_89452400_89454400_bin_18780659_0.6125_REPTILE_pred_E11_5_MB.bed::chr11:89452400-89454400
scaffold68	10786171	10786244	73	67.2131	chr1_134951100_134953100_bin_3977271_0.59_REPTILE_pred_E11_5_HT.bed::chr1:134951100-134953100
scaffold68	10797641	10797854	213	70.5607	chr1_51148486_51149454_dmr_7780_0.5285_REPTILE_pred_E11_5_HB.bed::chr1:51148486-51149454
scaffold68	10797641	10797854	213	70.5607	chr1_51148486_51149454_dmr_7780_0.7115_REPTILE_pred_E11_5_HT.bed::chr1:51148486-51149454
scaffold68	10803257	10803309	52	80.3571	chr1_191464853_191465812_dmr_38614_0.595_REPTILE_pred_E11_5_HT.bed::chr1:191464853-191465812
scaffold68	10803873	10803932	59	73.3333	chr17_5232562_5234107_dmr_219494,dmr_219495_0.8175_REPTILE_pred_E11_5_LM.bed::chr17:5232562-5234107
scaffold68	10804045	10804105	60	75	chr14_62173647_62174963_dmr_163092,dmr_163093_0.5615_REPTILE_pred_E11_5_HT.bed::chr14:62173647-62174963
scaffold68	10810083	10810149	66	69.4915	chr12_21227011_21227881_dmr_102425,dmr_102426_0.6335_REPTILE_pred_mESC.bed::chr12:21227011-21227881
scaffold68	10810083	10810149	66	69.4915	chr12_21227011_21227881_dmr_102425,dmr_102426_0.6775_REPTILE_pred_E11_5_HT.bed::chr12:21227011-21227881
scaffold68	10810083	10810149	66	69.4915	chr12_21227011_21228319_dmr_102425,dmr_102426,dmr_102427_0.7595_REPTILE_pred_E11_5_LV.bed::chr12:21227011-21228319
scaffold68	10814640	10814691	51	67.3913	chr4_51999936_52000389_dmr_358730_0.6735_REPTILE_pred_E11_5_LM.bed::chr4:51999936-52000389
scaffold68	10844115	10844294	179	76.5363	chr1_51288200_51290200_bin_3140642_0.593_REPTILE_pred_E11_5_LM.bed::chr1:51288200-51290200
scaffold68	10844115	10844294	179	76.5363	chr1_51288646_51290289_dmr_7818,dmr_7819_0.5825_REPTILE_pred_E11_5_LV.bed::chr1:51288646-51290289
scaffold68	10844115	10844294	179	76.5363	chr1_51288646_51290289_dmr_7818,dmr_7819_0.821_REPTILE_pred_E11_5_HT.bed::chr1:51288646-51290289
scaffold68	10851507	10851958	451	73.8938	chr1_51299400_51301400_bin_3140754_0.6075_REPTILE_pred_E11_5_LV.bed::chr1:51299400-51301400
scaffold68	10854758	10854822	64	72.1311	chr10_67206200_67208200_bin_17251247_0.5055_REPTILE_pred_E11_5_MB.bed::chr10:67206200-67208200
scaffold68	10858296	10858348	52	76.9231	chr2_18678500_18680500_bin_4769265_0.501_REPTILE_pred_E11_5_HT.bed::chr2:18678500-18680500
scaffold68	10860169	10860230	61	67.3469	chr15_85579700_85581700_bin_23617289_0.5075_REPTILE_pred_E11_5_CF.bed::chr15:85579700-85581700
scaffold68	10879878	10879955	77	87.5	chr17_45544500_45546500_bin_25239452_0.548_REPTILE_pred_E11_5_NT.bed::chr17:45544500-45546500
scaffold68	10879902	10879954	52	94.3396	chr11_34332336_34332840_dmr_74356_0.673_REPTILE_pred_E11_5_LV.bed::chr11:34332336-34332840
scaffold68	10879922	10879983	61	84.8485	chr17_36914900_36916900_bin_25153156_0.565_REPTILE_pred_mESC.bed::chr17:36914900-36916900
scaffold68	10904087	10904144	57	70.9091	chr11_116682458_116683267_dmr_97525_0.647_REPTILE_pred_mESC.bed::chr11:116682458-116683267
scaffold68	10909097	10909152	55	80	chr11_72633900_72635900_bin_18612474_0.505_REPTILE_pred_E11_5_HT.bed::chr11:72633900-72635900
scaffold68	10952285	10952347	62	89.2308	chr12_24828800_24830800_bin_19355249_0.5725_REPTILE_pred_E11_5_LM.bed::chr12:24828800-24830800
scaffold68	10952285	10952347	62	89.2308	chr12_24828900_24830900_bin_19355250_0.5635_REPTILE_pred_E11_5_HT.bed::chr12:24828900-24830900
scaffold68	10988939	10988994	55	76.7857	chr18_9399409_9399731_dmr_240749_0.504_REPTILE_pred_E11_5_FB.bed::chr18:9399409-9399731
scaffold68	10988939	10988994	55	76.7857	chr18_9399409_9399731_dmr_240749_0.6895_REPTILE_pred_E11_5_HT.bed::chr18:9399409-9399731
scaffold68	10988939	10988994	55	76.7857	chr18_9399409_9399731_dmr_240749_0.7685_REPTILE_pred_E11_5_LM.bed::chr18:9399409-9399731
scaffold68	10997054	10997106	52	68.6275	chr10_30368713_30369028_dmr_45788_0.6425_REPTILE_pred_mESC.bed::chr10:30368713-30369028
scaffold68	11015638	11015707	69	70.3125	chr16_55967800_55969800_bin_24361607_0.5315_REPTILE_pred_E11_5_HT.bed::chr16:55967800-55969800
scaffold68	11017618	11017671	53	73.5849	chr18_64596659_64597390_dmr_253393_0.6645_REPTILE_pred_E11_5_LV.bed::chr18:64596659-64597390
scaffold68	11029444	11029498	54	75.4717	chr1_17009000_17011000_bin_2797850_0.543_REPTILE_pred_E11_5_LM.bed::chr1:17009000-17011000
scaffold68	11030835	11030891	56	77.193	chr14_59201600_59203600_bin_22104485_0.5455_REPTILE_pred_E11_5_LV.bed::chr14:59201600-59203600
scaffold68	11030835	11030891	56	77.193	chr14_59202000_59204000_bin_22104489_0.5275_REPTILE_pred_E11_5_HT.bed::chr14:59202000-59204000
scaffold68	11050386	11050444	58	73.3333	chr1_37399032_37399413_dmr_5193_0.5315_REPTILE_pred_E11_5_HT.bed::chr1:37399032-37399413
scaffold68	11051333	11051393	60	75.7576	chr1_51911365_51911765_dmr_8028_0.521_REPTILE_pred_E11_5_HT.bed::chr1:51911365-51911765
scaffold68	11051701	11051763	62	85.2459	chr2_38914000_38916000_bin_4971620_0.647_REPTILE_pred_E11_5_FB.bed::chr2:38914000-38916000
scaffold68	11052231	11052319	88	73.494	chr1_51913100_51915100_bin_3146891_0.502_REPTILE_pred_E11_5_NT.bed::chr1:51913100-51915100
scaffold68	11052864	11052918	54	73.0769	chr14_100349900_100351900_bin_22515968_0.872_REPTILE_pred_mESC.bed::chr14:100349900-100351900
scaffold68	11056172	11056233	61	89.3939	chr12_54822500_54824500_bin_19655186_0.552_REPTILE_pred_E11_5_HT.bed::chr12:54822500-54824500
scaffold68	11056633	11056690	57	65.9574	chr12_64917400_64919400_bin_19756135_0.566_REPTILE_pred_E11_5_LM.bed::chr12:64917400-64919400
scaffold68	11056633	11056690	57	65.9574	chr12_64917600_64919600_bin_19756137_0.5205_REPTILE_pred_E11_5_HT.bed::chr12:64917600-64919600
scaffold68	11062659	11062716	57	75	chr17_64914329_64914766_dmr_232299_0.524_REPTILE_pred_E11_5_MB.bed::chr17:64914329-64914766
scaffold68	11072694	11072750	56	79.661	chr18_29297632_29297933_dmr_244518_0.5035_REPTILE_pred_E11_5_FB.bed::chr18:29297632-29297933
scaffold68	11079675	11079728	53	74.5098	chr1_120073200_120075200_bin_3828492_0.5505_REPTILE_pred_E11_5_CF.bed::chr1:120073200-120075200
scaffold68	11079675	11079728	53	74.5098	chr1_120073500_120075500_bin_3828495_0.561_REPTILE_pred_E11_5_LV.bed::chr1:120073500-120075500
scaffold68	11079675	11079728	53	74.5098	chr1_120073600_120075600_bin_3828496_0.6205_REPTILE_pred_E11_5_HT.bed::chr1:120073600-120075600
scaffold68	11107437	11107497	60	79.661	chr10_3741987_3742353_dmr_39625_0.503_REPTILE_pred_E11_5_MB.bed::chr10:3741987-3742353
scaffold68	11108099	11108194	95	83.1579	chr1_52078400_52080400_bin_3148544_0.5_REPTILE_pred_E11_5_NT.bed::chr1:52078400-52080400
scaffold68	11108099	11108194	95	83.1579	chr1_52078900_52080900_bin_3148549_0.811_REPTILE_pred_E11_5_MB.bed::chr1:52078900-52080900
scaffold68	11108099	11108194	95	83.1579	chr1_52079361_52081137_dmr_8078_0.5275_REPTILE_pred_E11_5_LM.bed::chr1:52079361-52081137
scaffold68	11108099	11108194	95	83.1579	chr1_52079361_52081137_dmr_8078_0.59_REPTILE_pred_mESC.bed::chr1:52079361-52081137
scaffold68	11108099	11108194	95	83.1579	chr1_52079361_52081137_dmr_8078_0.9345_REPTILE_pred_E11_5_FB.bed::chr1:52079361-52081137
scaffold68	11108099	11108194	95	83.1579	chr1_52079400_52081400_bin_3148554_0.5955_REPTILE_pred_E11_5_HB.bed::chr1:52079400-52081400
scaffold68	11132977	11133049	72	73.4375	chr13_61835200_61837200_bin_20926604_0.5315_REPTILE_pred_mESC.bed::chr13:61835200-61837200
scaffold68	11145509	11145568	59	76.7857	chr16_94431667_94432370_dmr_217965_0.596_REPTILE_pred_mESC.bed::chr16:94431667-94432370
scaffold68	11163648	11163699	51	77.7778	chr4_65685700_65687700_bin_8660867_0.531_REPTILE_pred_E11_5_MB.bed::chr4:65685700-65687700
scaffold68	11172748	11172800	52	72.1311	chr3_105048349_105048798_dmr_336848_0.614_REPTILE_pred_E11_5_HT.bed::chr3:105048349-105048798
scaffold68	11175241	11175415	174	68.1081	chr10_128204777_128205395_dmr_67879_0.6945_REPTILE_pred_mESC.bed::chr10:128204777-128205395
scaffold68	11185395	11185451	56	72	chr3_84950500_84952500_bin_7253118_0.5365_REPTILE_pred_E11_5_FB.bed::chr3:84950500-84952500
scaffold68	11187722	11187774	52	77.193	chr1_182572700_182574700_bin_4453487_0.614_REPTILE_pred_E11_5_NT.bed::chr1:182572700-182574700
scaffold68	11187722	11187774	52	77.193	chr1_182573200_182575200_bin_4453492_0.555_REPTILE_pred_E11_5_HB.bed::chr1:182573200-182575200
scaffold68	11187722	11187774	52	77.193	chr1_182573200_182575200_bin_4453492_0.694_REPTILE_pred_E11_5_MB.bed::chr1:182573200-182575200
scaffold68	11209366	11209439	73	74.6667	chr18_55815600_55817600_bin_26292036_0.63_REPTILE_pred_E11_5_LV.bed::chr18:55815600-55817600
scaffold68	11209366	11209439	73	74.6667	chr18_55815813_55816688_dmr_250771_0.7205_REPTILE_pred_E11_5_MB.bed::chr18:55815813-55816688
scaffold68	11209366	11209439	73	74.6667	chr18_55815813_55817011_dmr_250771,dmr_250772_0.6335_REPTILE_pred_E11_5_FB.bed::chr18:55815813-55817011
scaffold68	11209366	11209439	73	74.6667	chr18_55815813_55817011_dmr_250771,dmr_250772_0.683_REPTILE_pred_E11_5_CF.bed::chr18:55815813-55817011
scaffold68	11209366	11209439	73	74.6667	chr18_55815813_55817011_dmr_250771,dmr_250772_0.7755_REPTILE_pred_E11_5_HB.bed::chr18:55815813-55817011
scaffold68	11209366	11209439	73	74.6667	chr18_55815813_55817011_dmr_250771,dmr_250772_0.8075_REPTILE_pred_E11_5_LM.bed::chr18:55815813-55817011
scaffold68	11209366	11209439	73	74.6667	chr18_55815813_55817011_dmr_250771,dmr_250772_0.8615_REPTILE_pred_E11_5_HT.bed::chr18:55815813-55817011
scaffold68	11209366	11209439	73	74.6667	chr18_55815900_55817900_bin_26292039_0.7915_REPTILE_pred_E11_5_NT.bed::chr18:55815900-55817900
scaffold68	11215656	11215727	71	74.6667	chr17_47204261_47204848_dmr_228634_0.6385_REPTILE_pred_mESC.bed::chr17:47204261-47204848
scaffold68	11221377	11221436	59	75.4098	chr17_80441400_80443400_bin_25588421_0.7055_REPTILE_pred_mESC.bed::chr17:80441400-80443400
scaffold68	11229549	11229656	107	81.1321	chr1_52306256_52307192_dmr_8137_0.5845_REPTILE_pred_E11_5_FB.bed::chr1:52306256-52307192
scaffold68	11230018	11230072	54	76.4706	chr3_141930300_141932300_bin_7822916_0.5215_REPTILE_pred_E11_5_CF.bed::chr3:141930300-141932300
scaffold68	11230018	11230072	54	76.4706	chr3_141930700_141932700_bin_7822920_0.5685_REPTILE_pred_E11_5_HT.bed::chr3:141930700-141932700
scaffold68	11245737	11245790	53	69.3878	chr19_41734556_41735019_dmr_269819_0.5125_REPTILE_pred_E11_5_HB.bed::chr19:41734556-41735019
scaffold68	11245737	11245790	53	69.3878	chr19_41734556_41735019_dmr_269819_0.5725_REPTILE_pred_E11_5_NT.bed::chr19:41734556-41735019
scaffold68	11255147	11255200	53	75.4098	chr4_95277802_95278369_dmr_366907_0.5855_REPTILE_pred_E11_5_NT.bed::chr4:95277802-95278369
scaffold68	11255147	11255200	53	75.4098	chr4_95277802_95278369_dmr_366907_0.7265_REPTILE_pred_E11_5_LM.bed::chr4:95277802-95278369
scaffold68	11265310	11265365	55	75	chr18_24512500_24514500_bin_25979005_0.7885_REPTILE_pred_mESC.bed::chr18:24512500-24514500
scaffold68	11299321	11299375	54	82.6923	chr10_67003700_67005700_bin_17249222_0.7645_REPTILE_pred_E11_5_FB.bed::chr10:67003700-67005700
scaffold68	11299321	11299375	54	82.6923	chr10_67003800_67005800_bin_17249223_0.782_REPTILE_pred_E11_5_LM.bed::chr10:67003800-67005800
scaffold68	11299321	11299375	54	82.6923	chr10_67003900_67005900_bin_17249224_0.7475_REPTILE_pred_E11_5_HT.bed::chr10:67003900-67005900
scaffold68	11299321	11299375	54	82.6923	chr10_67004100_67006100_bin_17249226_0.775_REPTILE_pred_mESC.bed::chr10:67004100-67006100
scaffold68	11304650	11304712	62	74.3243	chr3_99256500_99258500_bin_7396178_0.566_REPTILE_pred_E11_5_HB.bed::chr3:99256500-99258500
scaffold68	11304650	11304712	62	74.3243	chr3_99256700_99258700_bin_7396180_0.5385_REPTILE_pred_E11_5_CF.bed::chr3:99256700-99258700
scaffold68	11304650	11304712	62	74.3243	chr3_99257223_99257756_dmr_335087_0.518_REPTILE_pred_E11_5_LM.bed::chr3:99257223-99257756
scaffold68	11307691	11307742	51	75	chr11_104543266_104543887_dmr_93407_0.5155_REPTILE_pred_E11_5_LV.bed::chr11:104543266-104543887
scaffold68	11323512	11323589	77	72.1519	chr2_166010025_166010955_dmr_312957_0.516_REPTILE_pred_E11_5_HT.bed::chr2:166010025-166010955
scaffold68	11323512	11323589	77	72.1519	chr2_166010025_166010955_dmr_312957_0.8385_REPTILE_pred_mESC.bed::chr2:166010025-166010955
scaffold68	11324795	11324893	98	87	chr1_52676094_52677368_dmr_8218_0.8035_REPTILE_pred_E11_5_HT.bed::chr1:52676094-52677368
scaffold68	11328706	11328762	56	78.3333	chr14_24210407_24211091_dmr_154875_0.605_REPTILE_pred_E11_5_CF.bed::chr14:24210407-24211091
scaffold68	11329617	11329679	62	69.0909	chr1_64578003_64578475_dmr_11105_0.526_REPTILE_pred_mESC.bed::chr1:64578003-64578475
scaffold68	11369444	11369506	62	74.1379	chr13_97461536_97463493_dmr_144955_0.6775_REPTILE_pred_E11_5_LV.bed::chr13:97461536-97463493
scaffold68	11369444	11369506	62	74.1379	chr13_97461536_97463493_dmr_144955_0.7265_REPTILE_pred_E11_5_HT.bed::chr13:97461536-97463493
scaffold68	11412468	11412538	70	69.3548	chr11_26373800_26375800_bin_18149873_0.592_REPTILE_pred_mESC.bed::chr11:26373800-26375800
scaffold68	11417726	11417785	59	78.4615	chr10_96955700_96957700_bin_17548742_0.6615_REPTILE_pred_E11_5_FB.bed::chr10:96955700-96957700
scaffold68	11483657	11483712	55	72.1311	chr1_76245100_76247100_bin_3390211_0.507_REPTILE_pred_E11_5_HT.bed::chr1:76245100-76247100
scaffold68	11509320	11509374	54	74.5098	chr2_135716600_135718600_bin_5939646_0.6675_REPTILE_pred_E11_5_LM.bed::chr2:135716600-135718600
scaffold68	11513615	11513680	65	76.4706	chr17_27500600_27502600_bin_25059013_0.6505_REPTILE_pred_E11_5_CF.bed::chr17:27500600-27502600
scaffold68	11525496	11525572	76	69.2308	chr19_25347333_25348153_dmr_265541_0.664_REPTILE_pred_E11_5_HT.bed::chr19:25347333-25348153
scaffold68	11532163	11532215	52	77.193	chr10_29536000_29538000_bin_16874545_0.5785_REPTILE_pred_E11_5_FB.bed::chr10:29536000-29538000
scaffold68	11544295	11544352	57	74	chr3_107580000_107582000_bin_7479413_0.5375_REPTILE_pred_E11_5_LM.bed::chr3:107580000-107582000
scaffold68	11544295	11544352	57	74	chr3_107580300_107582300_bin_7479416_0.542_REPTILE_pred_E11_5_FB.bed::chr3:107580300-107582300
scaffold68	11544624	11544684	60	69.6429	chr3_16186200_16188200_bin_6565475_0.503_REPTILE_pred_E11_5_HT.bed::chr3:16186200-16188200
scaffold68	11560639	11560690	51	69.7674	chr14_21070425_21070726_dmr_153756_0.547_REPTILE_pred_E11_5_LV.bed::chr14:21070425-21070726
scaffold68	11573156	11573214	58	70.9677	chr4_9180493_9180794_dmr_351208_0.6365_REPTILE_pred_E11_5_LV.bed::chr4:9180493-9180794
scaffold68	11593516	11593583	67	72.3077	chr2_126042663_126042997_dmr_302973_0.63_REPTILE_pred_E11_5_HT.bed::chr2:126042663-126042997
scaffold68	11622675	11622744	69	72.1519	chr19_41849975_41851694_dmr_269856,dmr_269857_0.8445_REPTILE_pred_E11_5_NT.bed::chr19:41849975-41851694
scaffold68	11622675	11622744	69	72.1519	chr19_41849975_41851694_dmr_269856,dmr_269857_0.866_REPTILE_pred_E11_5_FB.bed::chr19:41849975-41851694
scaffold68	11622675	11622744	69	72.1519	chr19_41851371_41851694_dmr_269857_0.522_REPTILE_pred_E11_5_MB.bed::chr19:41851371-41851694
