# Supplementary material for: Introgression of regulatory alleles and a missense coding mutation drive plumage pattern diversity in the rock pigeon
Source: eLife. 2018 Jul 17;7:e34803. doi: 10.7554/eLife.34803 (PMC6050045; doi:10.7554/eLife.34803)
Supplement: Supplementary file 3. [file elife-34803-supp3.xlsx]

## Sheet: Sheet1
Supplimentary file 3. Combinations of bar and checker genomes used to generate whole-genome D-statistics
Checker index ID	Bar index ID	whole-genome_mean
48	74	0.0182746
48	80	0.0237777
48	81	0.0284442
48	83	0.027437
48	89	0.024482
48	101	0.0304335
48	103	0.0179729
48	110	0.0234509
48	111	0.0247129
48	113	0.0288764
73	74	0.0217347
73	80	0.0237321
73	81	0.0280248
73	83	0.0265738
73	89	0.0244552
73	101	0.027523
73	103	0.0203483
73	110	0.0215286
73	111	0.0242719
73	113	0.0297815
75	74	0.0164308
75	80	0.0221084
75	81	0.025948
75	83	0.0262888
75	89	0.0235541
75	101	0.0229417
75	103	0.0208768
75	110	0.0220485
75	111	0.0199966
75	113	0.0247831
87	74	0.0175449
87	80	0.0230631
87	81	0.0259017
87	83	0.0266116
87	89	0.0238565
87	101	0.0267409
87	103	0.0190153
87	110	0.0203751
87	111	0.0222895
87	113	0.0295368
95	74	0.0150525
95	80	0.0183453
95	81	0.0182575
95	83	0.019939
95	89	0.018587
95	101	0.0214854
95	103	0.014502
95	110	0.0191856
95	111	0.0166018
95	113	0.0209756
97	74	0.0107761
97	80	0.0154441
97	81	0.0229881
97	83	0.0181775
97	89	0.0171506
97	101	0.0211327
97	103	0.0131068
97	110	0.0134785
97	111	0.0167903
97	113	0.0207623
100	74	0.0225055
100	80	0.020307
100	81	0.0273673
100	83	0.0259312
100	89	0.0243937
100	101	0.0266604
100	103	0.0227776
100	110	0.0211046
100	111	0.0250698
100	113	0.028609
102	74	0.015138
102	80	0.0177462
102	81	0.0225399
102	83	0.0232065
102	89	0.0202653
102	101	0.0235055
102	103	0.0167726
102	110	0.0169465
102	111	0.0151511
102	113	0.0216305
107	74	0.011564
107	80	0.0178295
107	81	0.023753
107	83	0.0217213
107	89	0.0166933
107	101	0.0214832
107	103	0.0128519
107	110	0.0169103
107	111	0.014589
107	113	0.023366
108	74	0.0160678
108	80	0.0182171
108	81	0.0201389
108	83	0.0216112
108	89	0.0180319
108	101	0.0205782
108	103	0.0136417
108	110	0.0188114
108	111	0.0187859
108	113	0.0233852
	mean	0.0211615
index ID	NCBI accession
48	SAMN08286836 (BioSample)
73	SRS346888
74	SRS346887
75	SRS346872
80	SRS346874
81	SRS346875
83	SRS346877
87	SRS346880
89	SRS346881
95	SRS346885
97	SRS346898
100	SRS346901
101	SRS346902
102	SRS346903
103	SRS346904
107	SRS346892
108	SRS346893
110	SRS346895
111	SRS346896
113	SRS346868
C. guinea	SRS1416880
C. palumbus	SRS1416881
