# Supplementary material for: Introgression of regulatory alleles and a missense coding mutation drive plumage pattern diversity in the rock pigeon
Source: eLife. 2018 Jul 17;7:e34803. doi: 10.7554/eLife.34803 (PMC6050045; doi:10.7554/eLife.34803)
Supplement: Supplementary file 4. [file elife-34803-supp4.xlsx]

## Sheet: Sheet1
Supplementay file 4. Genotypes of individual birds in an F2 cross of domestic pigeons used to estimate recombination frequency
			Bird ID
	scaffold	position	33	34	38	39	42	43	44	45	48	49	54	55	57	61	62	67	68	69	72	73	78	80	82	83	87	90	95	111	118	121	128	129	135	136	140	141	148	150	151	156	157	158	159	168	169	170	171
Genotype at markers	scaffold68	1017014	BB	AB	AB	AA	AB	AB	-	AA	-	-	BB	AA	AA	-	BB	AB	AA	AB	BB	AB	BB	AB	AB	AA	AB	AB	AA	AB	AB	BB	AA	AB	AB	AA	AB	AA	AB	AA	-	-	AB	AA	-	AB	AB	-	AB
	scaffold68	1971666	BB	AB	AB	AA	AB	AB	AB	AA	-	AB	BB	AA	AA	AB	BB	AB	AA	AB	BB	AB	BB	AB	AA	AA	AB	AB	AA	AB	AB	BB	AA	AB	AB	AA	AB	AA	AB	AA	-	AB	AB	AA	AA	AB	AB	AA	AB
[truncated: 36 more columns]
